# Supplementary material for: Vieillardiixanthone B
Source: Acta Crystallogr Sect E Struct Rep Online. 2010 Mar 13;66(Pt 4):o817–8. doi: 10.1107/S1600536810007026 (PMC2984030; doi:10.1107/S1600536810007026)
Supplement: Supplementary file 2 [file e-66-0o817-Isup2.hkl]

# 
# h,k,l, Fc-squared, Fo-squared, sigma(Fo-squared) and status flag 
# 
data_I 
_shelx_title ' crd1cm  P21/c  (100K)' 
_shelx_refln_list_code          4 
_shelx_F_calc_maximum      380.41 
_exptl_crystal_F_000       752.00 
_reflns_d_resolution_high  0.7697 
 
loop_ 
 _symmetry_equiv_pos_as_xyz 
 'x, y, z' 
 '-x, y+1/2, -z+1/2' 
 '-x, -y, -z' 
 'x, -y-1/2, z-1/2' 
 
_cell_length_a    12.1500 
_cell_length_b    14.7396 
_cell_length_c     9.5177 
_cell_angle_alpha  90.000 
_cell_angle_beta   90.208 
_cell_angle_gamma  90.000 
 
_shelx_F_squared_multiplier     1.000 
 
loop_ 
 _refln_index_h 
 _refln_index_k 
 _refln_index_l 
 _refln_F_squared_calc 
 _refln_F_squared_meas 
 _refln_F_squared_sigma 
 _refln_observed_status 
   2   0   0     1362.71     1128.07     19.37 o 
   3   0   0     1166.71     1103.81     21.06 o 
   4   0   0      527.09      496.11      9.01 o 
   5   0   0     1977.79     2013.71     23.12 o 
   6   0   0       27.78       14.33      4.43 o 
   7   0   0     1731.28     1561.55     26.31 o 
   8   0   0      319.24      297.35     10.97 o 
   9   0   0       19.37       10.83      5.45 o 
  10   0   0       26.73       13.28      6.66 o 
  11   0   0      253.98      231.45     25.25 o 
  12   0   0      113.60      128.30     21.21 o 
  13   0   0       84.45       84.86     28.48 o 
  14   0   0     1871.19     2054.80     58.56 o 
  15   0   0      341.26      418.66     31.40 o 
   1   1   0    15081.21    12637.99    664.23 o 
   2   1   0      178.48      162.43      3.83 o 
   3   1   0      284.28      256.72      5.28 o 
   4   1   0       15.31        8.82      2.26 o 
   5   1   0       52.61       44.92      2.96 o 
   6   1   0      121.83      125.80      5.79 o 
   7   1   0       41.26       39.40      3.78 o 
   8   1   0      173.04      168.60      6.05 o 
   9   1   0       70.47       75.22      5.29 o 
  10   1   0       12.51        0.56      5.01 o 
  11   1   0       13.18       16.95      8.91 o 
  12   1   0      133.98      154.25     11.96 o 
  13   1   0      814.81      826.25     25.98 o 
  14   1   0      270.26      288.54     18.91 o 
  15   1   0      266.70      293.12     22.62 o 
   0   2   0      608.99      584.83      8.49 o 
   1   2   0      791.30      749.97      8.57 o 
   2   2   0     1941.01     1669.61     16.45 o 
   3   2   0     1134.71      982.19      9.42 o 
   4   2   0       10.81        6.41      2.24 o 
   5   2   0      269.89      296.76      5.30 o 
   6   2   0      795.73      760.73      9.19 o 
   7   2   0     4889.49     4922.37     38.15 o 
   8   2   0       83.27       82.48      5.08 o 
   9   2   0       16.31       13.74      4.37 o 
  10   2   0       29.34       27.54      6.12 o 
  11   2   0      198.69      211.12     10.50 o 
  12   2   0        0.23       -4.44      9.07 o 
  13   2   0       18.10       20.09     11.11 o 
  14   2   0      631.74      634.65     35.34 o 
  15   2   0        7.19       16.29     14.63 o 
   1   3   0      256.60      255.17      4.58 o 
   2   3   0     1018.68      973.65     10.73 o 
   3   3   0        4.57        0.73      2.09 o 
   4   3   0      282.21      290.21      4.73 o 
   5   3   0     1403.90     1352.91     11.98 o 
   6   3   0     2260.89     2223.31     19.43 o 
   7   3   0       10.19        9.38      3.49 o 
   8   3   0     1772.46     1802.87     19.26 o 
   9   3   0       14.63       17.28      4.77 o 
  10   3   0        8.95       13.93      5.97 o 
  11   3   0       25.51       15.26      7.14 o 
  12   3   0      487.96      539.09     18.56 o 
  13   3   0       70.69       66.56     11.94 o 
  14   3   0       81.88       91.58     16.31 o 
  15   3   0      105.77      140.90     16.96 o 
   0   4   0     4753.69     4774.74     47.35 o 
   1   4   0      223.96      233.97      4.01 o 
   2   4   0       33.87       39.20      2.54 o 
   3   4   0     4513.15     4239.83     29.65 o 
   4   4   0       99.31      104.20      3.49 o 
   5   4   0       62.11       71.07      3.93 o 
   6   4   0      411.51      354.13      6.86 o 
   7   4   0     2878.19     2927.06     25.59 o 
   8   4   0     1127.91     1124.39     13.95 o 
   9   4   0        2.26        3.52      4.60 o 
  10   4   0       71.50       64.91      9.06 o 
  11   4   0       67.88       71.11      8.97 o 
  12   4   0       53.96       62.43     11.17 o 
  13   4   0        1.26       -1.90     13.19 o 
  14   4   0      342.68      393.68     20.91 o 
  15   4   0        3.83       20.42     15.80 o 
   1   5   0      985.36      983.23      8.51 o 
   2   5   0      101.15      117.06      3.44 o 
   3   5   0      281.78      272.82      5.01 o 
   4   5   0      136.90      182.41      4.70 o 
   5   5   0     2128.59     2050.98     17.22 o 
   6   5   0     2104.29     2092.88     18.22 o 
   7   5   0       17.83       18.18      3.84 o 
   8   5   0       27.85       25.77      4.52 o 
   9   5   0       68.33       64.94      5.94 o 
  10   5   0        0.53        4.81      6.60 o 
  11   5   0      151.46      181.25     11.64 o 
  12   5   0        9.16       -1.35      9.06 o 
  13   5   0       51.22       48.97     13.26 o 
  14   5   0       35.32       58.52     13.46 o 
  15   5   0       59.09       42.51     15.50 o 
   0   6   0     1803.71     1866.69     19.21 o 
   1   6   0        6.23        4.80      2.35 o 
   2   6   0       12.67       10.11      2.85 o 
   3   6   0      203.13      245.36      5.22 o 
   4   6   0     1468.75     1415.66     13.58 o 
   5   6   0        6.74        7.77      2.89 o 
   6   6   0      746.88      699.35      9.29 o 
   7   6   0      280.05      269.00      7.19 o 
   8   6   0      103.63      103.31      6.06 o 
   9   6   0       25.31       26.30      5.81 o 
  10   6   0       49.16       40.21      8.08 o 
  11   6   0       40.75       40.00      9.39 o 
  12   6   0      142.55      148.41     12.01 o 
  13   6   0        6.44        4.91     11.32 o 
  14   6   0       73.20       80.65     14.26 o 
   1   7   0       95.19      109.44      3.82 o 
   2   7   0      632.23      660.81      8.02 o 
   3   7   0      212.09      241.17      5.47 o 
   4   7   0        0.46       -1.99      2.75 o 
   5   7   0       68.56       72.44      4.08 o 
   6   7   0      257.69      248.32      6.63 o 
   7   7   0      665.98      598.20      9.57 o 
   8   7   0      154.62      165.57      7.05 o 
   9   7   0       35.81       25.01      6.14 o 
  10   7   0       56.69       53.61      8.41 o 
  11   7   0      168.60      207.13     11.60 o 
  12   7   0        0.23      -10.50      9.97 o 
  13   7   0       24.84       18.27     12.97 o 
  14   7   0        1.29       -9.11     13.30 o 
   0   8   0     4051.93     4471.55     46.42 o 
   1   8   0        7.87        9.39      2.93 o 
   2   8   0       53.43       55.72      3.62 o 
   3   8   0       19.19       10.12      3.02 o 
   4   8   0      299.58      303.95      6.51 o 
   5   8   0       36.71       27.02      4.20 o 
   6   8   0        3.27        0.47      3.93 o 
   7   8   0      598.85      584.56     10.42 o 
   8   8   0       20.45       26.67      5.74 o 
   9   8   0        9.96       19.53      7.59 o 
  10   8   0       50.67       49.68      8.91 o 
  11   8   0        3.36        5.29      9.77 o 
  12   8   0       65.65       46.72     12.13 o 
  13   8   0        8.52       33.12     13.24 o 
  14   8   0       29.65       31.93     14.36 o 
   1   9   0      615.85      626.61      8.95 o 
   2   9   0       43.74       43.76      3.72 o 
   3   9   0      489.41      469.59      7.73 o 
   4   9   0      224.21      226.51      6.32 o 
   5   9   0      183.81      200.53      7.72 o 
   6   9   0      647.60      610.32     10.40 o 
   7   9   0      151.61      155.76      7.38 o 
   8   9   0      966.21      883.78     16.44 o 
   9   9   0      439.09      415.50     14.31 o 
  10   9   0       10.81       17.08      8.32 o 
  11   9   0       35.85       22.75     11.71 o 
  12   9   0      178.54      188.65     15.10 o 
  13   9   0       28.59       40.64     13.95 o 
   0  10   0     1660.58     1866.17     23.99 o 
   1  10   0        0.56        0.46      3.21 o 
   2  10   0      339.06      373.01      7.00 o 
   3  10   0        1.84        2.58      3.60 o 
   4  10   0      114.45      145.50      6.71 o 
   5  10   0       65.05       56.11      5.33 o 
   6  10   0        2.42        2.47      5.03 o 
   7  10   0     2992.55     2888.42     32.52 o 
   8  10   0      500.37      461.22     17.01 o 
   9  10   0        5.81        2.08      8.82 o 
  10  10   0       27.26       30.29     11.00 o 
  11  10   0        0.01       -5.09     10.77 o 
  12  10   0      198.49      196.78     15.79 o 
  13  10   0       64.28       76.40     14.87 o 
   1  11   0       16.00       15.42      3.71 o 
   2  11   0       56.85       71.61      4.78 o 
   3  11   0        9.21       17.18      4.21 o 
   4  11   0       43.71       39.87      5.35 o 
   5  11   0     1881.95     1762.34     19.97 o 
   6  11   0       23.53       11.86      5.94 o 
   7  11   0       67.93       56.98      8.14 o 
   8  11   0      520.39      493.40     14.97 o 
   9  11   0       79.31       94.69     11.16 o 
  10  11   0      184.82      158.92     18.65 o 
  11  11   0       10.82       -1.58     11.23 o 
  12  11   0      166.28      187.63     16.53 o 
   0  12   0      472.96      462.36     12.46 o 
   1  12   0        5.84       -0.29      4.36 o 
   2  12   0      141.15      176.58      6.81 o 
   3  12   0       61.27       50.20      5.64 o 
   4  12   0      381.38      392.11     11.82 o 
   5  12   0     1086.96     1115.35     19.01 o 
   6  12   0      144.94      136.64     10.09 o 
   7  12   0      940.87      887.68     20.30 o 
   8  12   0       38.02       27.64     11.19 o 
   9  12   0       85.93       38.47     11.89 o 
  10  12   0        3.66        9.00     12.27 o 
  11  12   0       21.00        5.53     15.23 o 
  12  12   0        1.57       21.51     13.32 o 
   1  13   0       73.38       56.36      7.33 o 
   2  13   0        1.62        3.14      6.33 o 
   3  13   0      550.26      503.19     15.07 o 
   4  13   0       98.42       94.40      9.90 o 
   5  13   0      450.29      450.66     14.51 o 
   6  13   0       36.82       21.58      8.38 o 
   7  13   0       84.75       88.53     11.27 o 
   8  13   0       28.77       27.83     12.29 o 
   9  13   0       63.09       63.91     12.87 o 
  10  13   0        5.83       26.83     12.61 o 
  11  13   0      173.75      189.05     16.77 o 
   0  14   0     2993.74     2456.73     52.83 o 
   1  14   0      280.80      221.32     12.21 o 
   2  14   0       88.42       97.00      9.96 o 
   3  14   0      211.82      219.56     13.04 o 
   4  14   0       66.74       49.14     10.03 o 
   5  14   0      191.62      174.94     13.56 o 
   6  14   0        1.05       17.78     10.51 o 
   7  14   0       29.55       16.39     10.65 o 
   8  14   0       37.74       19.95     14.25 o 
   9  14   0        7.03        3.19     12.87 o 
  10  14   0       23.31       23.17     14.03 o 
   1  15   0      366.48      366.79     18.80 o 
   2  15   0       81.95       73.56     10.10 o 
   3  15   0        9.01        5.80     10.71 o 
   4  15   0       25.99       16.80     10.53 o 
   5  15   0       88.37       90.95     12.61 o 
   6  15   0        3.15        9.48     11.26 o 
   7  15   0       39.51       31.90     10.63 o 
   8  15   0        3.84       -4.45     12.94 o 
   9  15   0       14.63       10.46     13.93 o 
   0  16   0       10.38       27.18     13.59 o 
   1  16   0        7.24        0.37      8.91 o 
   2  16   0        1.89      -10.82      9.40 o 
   3  16   0        6.27      -10.68     10.32 o 
   4  16   0       67.73       59.59     13.36 o 
   5  16   0      125.82      108.56     13.32 o 
   6  16   0       12.66       14.53     11.55 o 
   7  16   0      199.26      199.16     18.07 o 
   8  16   0        1.15        0.53     13.32 o 
   1  17   0        2.30        6.44     10.69 o 
   2  17   0        0.12        9.66     10.33 o 
   3  17   0        1.06       13.14     10.91 o 
   4  17   0       16.44       22.84     11.56 o 
   5  17   0        1.99        4.91     11.99 o 
   6  17   0      248.09      290.72     18.16 o 
   7  17   0      133.61      146.99     17.47 o 
   0  18   0       22.16        4.03     15.87 o 
   1  18   0       50.52       36.97     12.12 o 
   2  18   0       30.92       38.22     12.52 o 
   3  18   0       94.31       81.97     13.76 o 
   4  18   0       25.73       33.75     12.80 o 
   5  18   0        1.61       -3.85     12.09 o 
   1  19   0      230.16      306.20     18.29 o 
 -15   1   1       58.98       49.07     15.70 o 
 -14   1   1      122.52      107.97     15.45 o 
 -13   1   1        3.80       27.00     14.24 o 
 -12   1   1       77.99       69.73     11.00 o 
 -11   1   1        5.65        6.59      6.22 o 
 -10   1   1       36.30       41.67      5.87 o 
  -9   1   1      517.31      516.04      9.71 o 
  -8   1   1      790.67      793.20     10.91 o 
  -7   1   1      773.80      696.33      9.31 o 
  -6   1   1      110.63      119.43      5.46 o 
  -5   1   1      294.70      303.14      5.61 o 
  -4   1   1     2687.70     2327.14     18.78 o 
  -3   1   1     2956.91     2710.97     21.99 o 
  -2   1   1     4552.44     4237.72     34.23 o 
  -1   1   1     1079.11      996.00     11.88 o 
   0   1   1      179.71      156.42      3.95 o 
   1   1   1     6432.44     5961.79     53.24 o 
   2   1   1        1.19       -0.87      2.15 o 
   3   1   1       37.40       33.30      4.20 o 
   4   1   1       70.37       88.56      4.09 o 
   5   1   1     1375.39     1364.20     13.82 o 
   6   1   1     2203.51     2096.67     18.27 o 
   7   1   1      914.26      871.60     10.90 o 
   8   1   1      113.58      129.14      5.85 o 
   9   1   1       44.10       41.78      5.23 o 
  10   1   1       70.17       63.41      7.18 o 
  11   1   1      164.56      155.55      9.27 o 
  12   1   1      546.50      563.98     17.19 o 
  13   1   1      136.10      159.18     14.79 o 
  14   1   1       66.09       78.85     21.09 o 
  15   1   1       61.11       71.16     15.15 o 
 -15   2   1      230.03      283.68     20.20 o 
 -14   2   1        0.73        0.24     13.33 o 
 -13   2   1      119.40      126.03     16.00 o 
 -12   2   1       31.18       26.88      9.29 o 
 -11   2   1        9.39       11.11      6.30 o 
 -10   2   1        7.13        6.19      5.13 o 
  -9   2   1      434.59      440.87      9.52 o 
  -8   2   1      556.30      561.86      8.97 o 
  -7   2   1        3.12        0.87      3.00 o 
  -6   2   1      221.72      228.43      5.54 o 
  -5   2   1      132.31      143.60      4.43 o 
  -4   2   1      957.30      844.55      8.22 o 
  -3   2   1     1170.52     1078.54      9.56 o 
  -2   2   1      271.46      257.10      4.83 o 
  -1   2   1     7593.35     7153.14     48.17 o 
   0   2   1       46.44       65.83      3.37 o 
   1   2   1     1185.47     1148.14      9.97 o 
   2   2   1     2224.32     2076.76     18.53 o 
   3   2   1     1606.30     1526.70     14.52 o 
   4   2   1      444.54      388.30      6.29 o 
   5   2   1       13.57        6.98      3.01 o 
   6   2   1      244.12      232.69      5.24 o 
   7   2   1       27.85       31.44      3.81 o 
   8   2   1      181.56      189.81      6.56 o 
   9   2   1      314.63      311.86      9.57 o 
  10   2   1        2.92        6.20      5.55 o 
  11   2   1      419.00      444.73     13.76 o 
  12   2   1       98.33       72.74      9.64 o 
  13   2   1      957.82     1030.12     24.61 o 
  14   2   1       14.84       29.81     14.83 o 
  15   2   1        0.67       15.04     12.77 o 
 -15   3   1      266.27      314.85     20.94 o 
 -14   3   1      225.04      285.82     20.70 o 
 -13   3   1       51.68       51.76     12.93 o 
 -12   3   1        7.45       15.63     12.08 o 
 -11   3   1        4.14       20.48      7.88 o 
 -10   3   1       53.18       39.63      6.25 o 
  -9   3   1       24.92       26.22      5.67 o 
  -8   3   1       57.22       59.13      4.67 o 
  -7   3   1      314.45      342.09      6.87 o 
  -6   3   1       67.01       64.09      3.96 o 
  -5   3   1     2323.75     2248.54     18.72 o 
  -4   3   1        0.83       -4.72      2.36 o 
  -3   3   1     2528.95     2334.19     17.89 o 
  -2   3   1      222.02      208.02      3.97 o 
  -1   3   1      324.00      320.81      4.68 o 
   0   3   1     8097.04     8043.04     65.82 o 
   1   3   1        6.80       -5.31      2.65 o 
   2   3   1     4798.47     4437.97     35.29 o 
   3   3   1      840.11      816.22      9.22 o 
   4   3   1       50.66       40.41      3.29 o 
   5   3   1     1556.69     1553.64     13.26 o 
   6   3   1       45.09       31.06      3.32 o 
   7   3   1       51.66       40.04      4.28 o 
   8   3   1       20.96       13.35      3.38 o 
   9   3   1        1.98        1.61      4.83 o 
  10   3   1       76.51       73.80      7.02 o 
  11   3   1       96.09      118.03      8.88 o 
  12   3   1       17.95       18.00      9.09 o 
  13   3   1       45.17       46.48     10.81 o 
  14   3   1       57.53       46.40     11.90 o 
  15   3   1        5.72        5.56     13.29 o 
 -15   4   1       50.27       62.23     15.81 o 
 -14   4   1       83.03       92.01     14.85 o 
 -13   4   1       69.81       64.15     20.41 o 
 -12   4   1       10.13        7.03     12.75 o 
 -11   4   1       17.53       15.34      8.14 o 
 -10   4   1        0.02        0.76      5.59 o 
  -9   4   1       21.21       29.55      5.25 o 
  -8   4   1      680.76      711.90     10.25 o 
  -7   4   1        4.55        0.16      3.34 o 
  -6   4   1      134.63      148.94      5.03 o 
  -5   4   1      333.83      362.23      6.11 o 
  -4   4   1      304.58      270.65      4.95 o 
  -3   4   1      369.32      345.92      5.13 o 
  -2   4   1     1398.27     1344.19     11.59 o 
  -1   4   1     1262.80     1285.39     10.78 o 
   0   4   1     3124.13     3115.13     29.02 o 
   1   4   1      732.64      757.49      9.01 o 
   2   4   1      792.85      719.86      7.80 o 
   3   4   1      513.81      522.13      6.65 o 
   4   4   1     1033.88     1011.87     10.31 o 
   5   4   1      251.46      264.27      5.64 o 
   6   4   1     2784.26     2956.70     25.71 o 
   7   4   1      257.50      278.35      6.88 o 
   8   4   1       19.36       18.06      4.27 o 
   9   4   1       61.74       51.82      6.43 o 
  10   4   1       19.90       25.00      6.46 o 
  11   4   1      213.81      244.88     13.99 o 
  12   4   1      130.70      163.34     12.50 o 
  13   4   1       34.14       38.38     12.08 o 
  14   4   1        2.77        8.76     17.31 o 
  15   4   1       13.10       19.83     14.99 o 
 -15   5   1        9.37        8.92     15.73 o 
 -14   5   1        0.53       18.01     13.29 o 
 -13   5   1       26.45       32.13     11.59 o 
 -12   5   1       73.64      104.14     14.64 o 
 -11   5   1      146.21      160.21     11.08 o 
 -10   5   1      178.05      200.35      9.20 o 
  -9   5   1      447.12      469.49     10.54 o 
  -8   5   1      107.59       87.53      5.52 o 
  -7   5   1      529.74      502.45      8.37 o 
  -6   5   1        0.84        2.67      3.23 o 
  -5   5   1     1498.07     1448.18     13.25 o 
  -4   5   1       25.36       29.26      2.99 o 
  -3   5   1     3151.15     3078.51     22.86 o 
  -2   5   1      152.48      138.52      4.41 o 
  -1   5   1      357.39      382.35      5.16 o 
   0   5   1     3475.33     3581.57     28.77 o 
   1   5   1     1699.89     1812.17     17.31 o 
   2   5   1     2567.90     2473.07     19.57 o 
   3   5   1     1500.03     1589.89     14.02 o 
   4   5   1      828.42      816.03      8.84 o 
   5   5   1      103.96       85.12      4.53 o 
   6   5   1      434.19      429.80      8.24 o 
   7   5   1       17.24       11.51      3.53 o 
   8   5   1      534.16      520.77     11.10 o 
   9   5   1      156.40      163.67      8.15 o 
  10   5   1       88.35       84.64      7.41 o 
  11   5   1        3.28       10.22      7.04 o 
  12   5   1       23.84       26.93      9.79 o 
  13   5   1       15.77       15.05     13.20 o 
  14   5   1        0.23       11.77     12.70 o 
  15   5   1       34.29       48.02     15.22 o 
 -14   6   1        4.08        5.89     13.51 o 
 -13   6   1       16.76       27.67     11.64 o 
 -12   6   1       30.57       32.93     10.25 o 
 -11   6   1        3.97       10.78      8.19 o 
 -10   6   1      150.35      166.95      9.15 o 
  -9   6   1        7.81        8.31      5.55 o 
  -8   6   1      471.37      463.80      9.44 o 
  -7   6   1      218.95      248.57      6.65 o 
  -6   6   1       42.36       38.92      3.77 o 
  -5   6   1      102.77      105.08      4.23 o 
  -4   6   1       68.37       52.64      3.47 o 
  -3   6   1       14.14       14.69      2.86 o 
  -2   6   1      893.70     1004.75      9.61 o 
  -1   6   1    10269.19    11581.86     74.44 o 
   0   6   1        0.04       -0.79      2.48 o 
   1   6   1      821.93      856.72      9.05 o 
   2   6   1      496.20      496.21      6.26 o 
   3   6   1      355.68      345.46      5.90 o 
   4   6   1        2.26       -0.95      2.82 o 
   5   6   1      217.52      258.08      6.10 o 
   6   6   1      609.18      606.14     11.97 o 
   7   6   1       38.72       28.74      4.28 o 
   8   6   1      133.94      126.77      7.29 o 
   9   6   1      180.02      192.27      9.13 o 
  10   6   1      143.51      160.57     10.32 o 
  11   6   1       81.96       93.98      9.60 o 
  12   6   1       63.07       72.42     22.12 o 
  13   6   1      443.95      464.92     21.29 o 
  14   6   1       18.65       27.10     14.88 o 
 -14   7   1       65.05      100.58     16.08 o 
 -13   7   1       71.34       66.71     13.01 o 
 -12   7   1       31.44       12.00     10.78 o 
 -11   7   1        0.05       14.42      8.56 o 
 -10   7   1      180.70      185.66     14.71 o 
  -9   7   1      207.95      188.98      9.17 o 
  -8   7   1        1.89        3.67      4.88 o 
  -7   7   1      573.48      519.97      9.26 o 
  -6   7   1        5.44        3.19      3.47 o 
  -5   7   1       79.43       92.24      4.51 o 
  -4   7   1      115.79      116.12      4.46 o 
  -3   7   1      153.79      181.49      4.93 o 
  -2   7   1     6395.36     7228.75     50.49 o 
  -1   7   1       13.25        5.56      2.66 o 
   0   7   1     4008.12     4695.68     32.57 o 
   1   7   1       30.37       41.31      2.97 o 
   2   7   1       71.00       97.27      3.85 o 
   3   7   1        7.31        9.92      2.85 o 
   4   7   1      470.33      439.10      7.15 o 
   5   7   1      936.19      951.78     11.36 o 
   6   7   1      259.08      261.18      7.45 o 
   7   7   1      836.52      744.03     12.04 o 
   8   7   1       34.15       20.65      5.87 o 
   9   7   1        0.45        9.53      5.95 o 
  10   7   1        9.91       21.69      6.82 o 
  11   7   1       69.97       76.54     10.11 o 
  12   7   1      360.33      387.39     19.01 o 
  13   7   1      114.85      135.09     16.88 o 
  14   7   1       75.42       84.42     15.02 o 
 -14   8   1       33.11       51.22     14.08 o 
 -13   8   1       33.27       34.06     11.90 o 
 -12   8   1        6.71       27.92     10.62 o 
 -11   8   1       11.52       12.33     13.54 o 
 -10   8   1      481.44      503.55     15.49 o 
  -9   8   1       54.09       67.93      7.51 o 
  -8   8   1     1122.35     1113.39     16.85 o 
  -7   8   1      130.16      122.97      6.49 o 
  -6   8   1       13.11       11.49      3.69 o 
  -5   8   1      325.37      332.38      7.02 o 
  -4   8   1       29.66       27.06      3.58 o 
  -3   8   1      168.80      192.04      5.32 o 
  -2   8   1      431.94      535.29      7.79 o 
  -1   8   1     9139.92    10480.79     70.08 o 
   0   8   1      504.40      659.61      8.12 o 
   1   8   1      387.36      380.10      6.10 o 
   2   8   1      570.75      627.27      8.23 o 
   3   8   1      358.11      415.17      7.09 o 
   4   8   1        0.00        0.20      3.29 o 
   5   8   1      672.14      614.12      9.48 o 
   6   8   1      632.68      602.85     10.53 o 
   7   8   1      225.42      214.00      7.72 o 
   8   8   1      223.12      205.43      9.17 o 
   9   8   1      123.21      130.10      8.67 o 
  10   8   1       38.90       40.28      7.72 o 
  11   8   1      183.57      183.16     13.28 o 
  12   8   1       45.92       55.14     13.84 o 
  13   8   1      426.80      436.58     20.74 o 
  14   8   1        0.29        4.99     13.68 o 
 -13   9   1        0.00        2.04     12.18 o 
 -12   9   1       33.57       34.20     11.23 o 
 -11   9   1       23.16       14.23     10.41 o 
 -10   9   1       26.05       24.97      8.79 o 
  -9   9   1     1642.08     1593.14     24.62 o 
  -8   9   1       10.93        8.95      6.31 o 
  -7   9   1      131.32      124.35      7.36 o 
  -6   9   1       58.76       67.92      5.47 o 
  -5   9   1       62.08       60.44      4.88 o 
  -4   9   1       37.75       33.92      4.07 o 
  -3   9   1      322.52      342.50      6.91 o 
  -2   9   1      125.10      165.13      5.05 o 
  -1   9   1       31.61       27.03      3.82 o 
   0   9   1        4.63        4.28      2.83 o 
   1   9   1      191.76      213.03      7.16 o 
   2   9   1        1.07        2.42      2.85 o 
   3   9   1       66.61       74.10      4.54 o 
   4   9   1      202.48      214.00      7.32 o 
   5   9   1     1810.24     1718.61     18.92 o 
   6   9   1       60.57       72.26      5.97 o 
   7   9   1      680.88      616.19     11.99 o 
   8   9   1      241.84      253.37      9.70 o 
   9   9   1       89.38       82.57      7.93 o 
  10   9   1       13.67       38.35      9.47 o 
  11   9   1        4.24       15.66      9.86 o 
  12   9   1      337.59      355.07     17.47 o 
  13   9   1       66.56       61.54     14.76 o 
 -13  10   1      115.12      143.66     15.68 o 
 -12  10   1        9.49       16.61     13.49 o 
 -11  10   1        0.05        9.31     11.08 o 
 -10  10   1      220.66      252.54     14.18 o 
  -9  10   1      389.69      388.63     13.79 o 
  -8  10   1     4082.89     4067.62     46.14 o 
  -7  10   1       78.75       76.59      6.87 o 
  -6  10   1       96.51      100.90      6.88 o 
  -5  10   1      217.76      233.06      8.01 o 
  -4  10   1       47.13       51.42      4.89 o 
  -3  10   1       71.60       73.12      4.78 o 
  -2  10   1      148.97      151.62      5.19 o 
  -1  10   1      423.74      407.67      7.14 o 
   0  10   1      241.34      262.03      6.31 o 
   1  10   1       77.20       70.31      4.18 o 
   2  10   1       27.26       21.62      4.43 o 
   3  10   1      439.53      439.28      8.42 o 
   4  10   1        0.11        5.61      3.89 o 
   5  10   1        0.67        3.87      4.96 o 
   6  10   1     9426.07     9194.54     77.74 o 
   7  10   1     1346.09     1217.38     17.16 o 
   8  10   1        0.40       -1.22      5.97 o 
   9  10   1        6.80        4.18      7.54 o 
  10  10   1        6.11       16.33     10.17 o 
  11  10   1      226.47      205.12     15.62 o 
  12  10   1       65.59       82.39     25.23 o 
  13  10   1        3.21       11.02     13.98 o 
 -12  11   1       10.03       10.60     12.92 o 
 -11  11   1        7.22       11.12     11.57 o 
 -10  11   1      147.57      154.63     15.64 o 
  -9  11   1     1479.83     1423.07     29.02 o 
  -8  11   1       92.71      110.71      9.41 o 
  -7  11   1     2634.29     2549.38     33.71 o 
  -6  11   1        0.28        0.09      5.70 o 
  -5  11   1       62.84       39.60      6.63 o 
  -4  11   1       11.20       25.36      5.23 o 
  -3  11   1      593.17      606.59     10.58 o 
  -2  11   1      203.86      234.25      6.99 o 
  -1  11   1        0.49       -6.18      3.69 o 
   0  11   1       96.52       94.13      5.02 o 
   1  11   1      343.84      360.67      8.06 o 
   2  11   1       80.65      103.82      5.84 o 
   3  11   1        3.28        7.41      4.62 o 
   4  11   1      755.39      713.89     13.18 o 
   5  11   1     5830.25     5639.59     54.04 o 
   6  11   1       61.76       48.11      7.01 o 
   7  11   1     1257.58     1186.18     24.12 o 
   8  11   1      219.92      230.24     16.00 o 
   9  11   1       69.58       46.78     10.94 o 
  10  11   1       39.99       60.02     13.25 o 
  11  11   1       34.79       43.95     15.28 o 
  12  11   1       18.37       30.26     13.98 o 
 -12  12   1       32.05       54.61     18.28 o 
 -11  12   1        1.28       23.82     20.30 o 
 -10  12   1        5.94       12.34     12.35 o 
  -9  12   1      324.42      326.25     17.36 o 
  -8  12   1      820.16      817.23     23.37 o 
  -7  12   1      270.03      280.13     13.20 o 
  -6  12   1        0.75       -0.37      6.95 o 
  -5  12   1       16.48       15.67      6.69 o 
  -4  12   1       19.43       12.55      6.00 o 
  -3  12   1       49.23       53.54      6.41 o 
  -2  12   1       44.80       39.89      5.78 o 
  -1  12   1        1.53       -9.34      4.73 o 
   0  12   1      128.61      141.01      8.17 o 
   1  12   1      284.69      328.90      9.88 o 
   2  12   1        2.85       -9.22      5.31 o 
   3  12   1       87.90       85.76      7.24 o 
   4  12   1      485.94      464.91     11.76 o 
   5  12   1       42.04       39.66      6.18 o 
   6  12   1      506.61      485.93     12.65 o 
   7  12   1        6.71       12.60      7.12 o 
   8  12   1       15.56       16.10      9.58 o 
   9  12   1       44.63       50.15     10.90 o 
  10  12   1      130.23      129.38     14.08 o 
  11  12   1       27.77       47.39     12.97 o 
  12  12   1       73.96       62.49     14.10 o 
 -11  13   1       68.32       75.87     15.66 o 
 -10  13   1        8.95       19.92     13.92 o 
  -9  13   1       74.88       85.88     14.45 o 
  -8  13   1      394.62      385.08     21.43 o 
  -7  13   1      609.27      589.00     19.91 o 
  -6  13   1      353.33      389.34     25.64 o 
  -5  13   1      119.75      116.75     12.42 o 
  -4  13   1       63.15       45.85      8.01 o 
  -3  13   1       33.60       34.99      7.06 o 
  -2  13   1      979.39      887.32     15.26 o 
  -1  13   1       18.99       19.57      5.87 o 
   0  13   1      138.19      121.60      7.58 o 
   1  13   1       40.11       50.25      6.55 o 
   2  13   1      285.18      311.91     10.56 o 
   3  13   1       49.04       34.07      6.66 o 
   4  13   1      420.80      429.04     12.04 o 
   5  13   1      465.10      467.07     13.43 o 
   6  13   1      196.45      178.92     11.00 o 
   7  13   1        0.85       10.98     11.06 o 
   8  13   1        8.23        3.70     10.50 o 
   9  13   1      103.65       94.88     13.15 o 
  10  13   1        1.55       13.13     12.03 o 
  11  13   1       53.51       46.63     12.99 o 
 -10  14   1       28.73       21.29     14.28 o 
  -9  14   1        0.06      -13.84     12.48 o 
  -8  14   1      120.85      131.86     14.22 o 
  -7  14   1        0.08        5.45     10.83 o 
  -6  14   1       14.47        8.45     11.22 o 
  -5  14   1      622.72      578.90     20.62 o 
  -4  14   1       56.88       73.75     12.43 o 
  -3  14   1      237.27      240.60     12.39 o 
  -2  14   1        9.61        7.31      6.87 o 
  -1  14   1     1375.18     1334.65     21.03 o 
   0  14   1        9.27       12.15      6.73 o 
   1  14   1      309.74      339.99     12.95 o 
   2  14   1       29.89       28.56      7.11 o 
   3  14   1      230.98      271.62     12.13 o 
   4  14   1       11.78       14.50      8.12 o 
   5  14   1        4.04       -2.48      8.58 o 
   6  14   1      300.48      329.43     15.43 o 
   7  14   1       76.87       53.91     12.04 o 
   8  14   1       47.11       50.48     12.14 o 
   9  14   1        0.67       14.85     12.03 o 
  10  14   1       43.94       47.36     14.20 o 
  -9  15   1      151.53      162.25     17.68 o 
  -8  15   1       35.10       10.42     15.16 o 
  -7  15   1      290.42      290.61     17.22 o 
  -6  15   1       28.56       30.19     11.57 o 
  -5  15   1        0.43       20.17     10.82 o 
  -4  15   1       34.37       49.34     11.29 o 
  -3  15   1      305.00      262.01     15.54 o 
  -2  15   1       65.73       44.63      9.56 o 
  -1  15   1       18.18       15.94      9.03 o 
   0  15   1      637.83      548.22     16.70 o 
   1  15   1      716.60      620.52     19.30 o 
   2  15   1      101.40       84.48     10.49 o 
   3  15   1        6.93        3.79      8.62 o 
   4  15   1       95.87       99.83     11.58 o 
   5  15   1      674.60      596.79     26.41 o 
   6  15   1        1.70      -14.97      9.25 o 
   7  15   1      251.17      225.65     19.80 o 
   8  15   1       86.99       96.33     15.19 o 
   9  15   1        5.54       -0.13     12.81 o 
  -8  16   1        0.00       -3.44     13.81 o 
  -7  16   1        8.77        7.47     16.62 o 
  -6  16   1       25.74       32.91     11.98 o 
  -5  16   1       44.76       30.98     11.66 o 
  -4  16   1       40.05       28.07     11.56 o 
  -3  16   1      343.26      326.98     25.23 o 
  -2  16   1        1.70        1.10     10.26 o 
  -1  16   1       11.50       25.89     10.10 o 
   0  16   1        8.24       23.21      9.70 o 
   1  16   1        2.83        5.92      9.02 o 
   2  16   1        8.19       -1.87      9.55 o 
   3  16   1        5.02        7.88      9.90 o 
   4  16   1        6.90        3.23     10.57 o 
   5  16   1      190.01      198.60     15.15 o 
   6  16   1        2.26       -2.08     12.26 o 
   7  16   1       78.73       95.71     16.85 o 
   8  16   1        1.17       21.33     16.90 o 
  -7  17   1       21.45       20.43     13.04 o 
  -6  17   1       47.64       54.83     13.71 o 
  -5  17   1       57.39       43.00     12.68 o 
  -4  17   1        1.88        3.21     13.75 o 
  -3  17   1        5.90       22.86     11.49 o 
  -2  17   1       26.33       21.92     11.10 o 
  -1  17   1        4.17        6.74     10.51 o 
   0  17   1       64.05       70.12     12.25 o 
   1  17   1       28.80       37.41     13.92 o 
   2  17   1        1.87       -4.61     10.55 o 
   3  17   1        6.57       10.36     10.94 o 
   4  17   1       60.62       49.68     12.44 o 
   5  17   1      161.11      161.83     14.96 o 
   6  17   1      129.20      120.12     15.54 o 
   7  17   1        6.09       -9.18     13.14 o 
  -5  18   1       89.18       84.42     14.22 o 
  -4  18   1        4.07       22.53     12.25 o 
  -3  18   1      310.07      330.33     18.32 o 
  -2  18   1       89.31      100.79     13.68 o 
  -1  18   1       67.28       57.39     16.38 o 
   0  18   1       51.25       44.59     12.04 o 
   1  18   1       12.63       17.17     11.51 o 
   2  18   1       37.65       27.18     11.97 o 
   3  18   1       14.93       30.01     12.14 o 
   4  18   1        3.11       -3.73     11.65 o 
   5  18   1      110.89       94.35     14.51 o 
  -1  19   1        0.29        2.01     11.71 o 
   0  19   1       76.59       60.55     13.19 o 
   1  19   1      155.31      173.76     22.43 o 
 -15   0   2      256.98      360.67     30.22 o 
 -14   0   2      198.65      257.95     35.57 o 
 -13   0   2        0.06       29.30     18.24 o 
 -12   0   2        2.62       -7.85     10.73 o 
 -11   0   2      155.06      143.36     12.81 o 
 -10   0   2      139.21      141.94     10.38 o 
  -9   0   2       33.93       30.11      6.90 o 
  -8   0   2     1547.12     1473.93     23.31 o 
  -7   0   2      690.92      703.19     14.04 o 
  -6   0   2       75.06       86.88      5.95 o 
  -5   0   2       27.57       46.82      4.66 o 
  -4   0   2       71.47       88.56      6.07 o 
  -3   0   2    24466.49    23276.65    239.06 o 
  -2   0   2   144714.25   137248.78   1573.93 o 
  -1   0   2      544.11      493.84      9.20 o 
   0   0   2      331.81      300.28      8.87 o 
   1   0   2       30.51       45.92      5.42 o 
   2   0   2      713.45      609.82     11.85 o 
   3   0   2        0.98       -0.16      3.82 o 
   4   0   2       79.00       72.09      6.43 o 
   5   0   2     5380.72     5110.53     67.53 o 
   6   0   2     1251.86     1161.21     25.15 o 
   7   0   2       81.33       91.71      6.83 o 
   8   0   2       17.78       14.74      5.93 o 
   9   0   2        0.54        0.51      7.46 o 
  10   0   2      271.06      276.11     20.11 o 
  11   0   2        0.34       -5.99      9.90 o 
  12   0   2     3616.97     3639.00     62.71 o 
  13   0   2       89.30      113.75     20.44 o 
  14   0   2      110.82      105.25     26.75 o 
  15   0   2       14.11       -5.68     24.86 o 
 -15   1   2       94.11      136.49     16.73 o 
 -14   1   2       41.99       51.23     13.73 o 
 -13   1   2       45.41       50.32     16.41 o 
 -12   1   2        0.26        6.14      8.13 o 
 -11   1   2       60.30       68.28      7.51 o 
 -10   1   2        4.21        3.27      5.28 o 
  -9   1   2        0.03       -3.94      4.38 o 
  -8   1   2      231.13      251.82      7.30 o 
  -7   1   2       14.60        6.10      3.44 o 
  -6   1   2       95.77       96.96      4.23 o 
  -5   1   2      249.11      261.11      5.31 o 
  -4   1   2      669.76      687.26      8.36 o 
  -3   1   2    36012.66    34479.71    241.45 o 
  -2   1   2     1930.00     1883.10     16.26 o 
  -1   1   2      626.51      652.77      7.36 o 
   0   1   2      640.11      630.67      8.12 o 
   1   1   2       17.78       19.19      3.22 o 
   2   1   2      438.87      427.01      7.25 o 
   3   1   2     1040.93      978.83     12.06 o 
   4   1   2       16.36        8.67      3.75 o 
   5   1   2       69.32       83.18      4.95 o 
   6   1   2      194.53      201.59      7.16 o 
   7   1   2        0.06       -3.54      3.56 o 
   8   1   2        8.61        5.08      4.18 o 
   9   1   2        7.91        8.78      5.26 o 
  10   1   2       53.41       51.87      6.83 o 
  11   1   2     3477.69     3525.90     40.33 o 
  12   1   2      473.88      454.60     15.51 o 
  13   1   2      118.10      150.98     13.01 o 
  14   1   2       15.69        7.37     15.27 o 
  15   1   2        1.56       34.55     19.26 o 
 -15   2   2       33.15       60.81     23.92 o 
 -14   2   2      142.97      178.15     16.73 o 
 -13   2   2        9.52       17.83     10.85 o 
 -12   2   2        3.66       16.58      8.70 o 
 -11   2   2      114.58      116.74      8.39 o 
 -10   2   2      308.99      323.08     10.15 o 
  -9   2   2      698.37      702.58     12.73 o 
  -8   2   2      597.41      547.66      9.28 o 
  -7   2   2      213.19      226.63      5.81 o 
  -6   2   2        7.36       -0.71      2.95 o 
  -5   2   2      160.70      158.30      4.14 o 
  -4   2   2       75.90       66.70      4.62 o 
  -3   2   2      295.41      324.18      5.55 o 
  -2   2   2     9718.73     9572.81     75.43 o 
  -1   2   2     1305.27     1328.88     12.25 o 
   0   2   2      912.01      847.10      8.67 o 
   1   2   2      262.86      266.01      4.63 o 
   2   2   2     2591.12     2356.91     21.78 o 
   3   2   2      865.28      768.84     10.72 o 
   4   2   2     1214.26     1183.41     15.15 o 
   5   2   2     6393.40     6479.49     60.40 o 
   6   2   2       24.74       31.97      4.13 o 
   7   2   2       35.73       21.63      4.54 o 
   8   2   2       58.97       68.94      5.57 o 
   9   2   2       42.29       45.30      5.98 o 
  10   2   2       99.23      112.48      8.11 o 
  11   2   2        1.00        6.92      6.30 o 
  12   2   2      458.32      468.14     15.47 o 
  13   2   2        0.77        5.45     11.75 o 
  14   2   2        0.09       37.82     15.67 o 
  15   2   2        2.11        8.65     18.65 o 
 -15   3   2       57.49       55.24     16.80 o 
 -14   3   2       43.70       65.32     14.35 o 
 -13   3   2       42.50       31.41     11.63 o 
 -12   3   2        4.93       10.52     10.38 o 
 -11   3   2       99.41      127.17      8.80 o 
 -10   3   2     1404.93     1434.67     24.82 o 
  -9   3   2        8.26        6.77      4.68 o 
  -8   3   2      450.59      430.39      8.39 o 
  -7   3   2      472.32      485.67      7.58 o 
  -6   3   2       11.40       11.23      2.92 o 
  -5   3   2        1.26        3.17      3.12 o 
  -4   3   2      391.11      372.40      7.17 o 
  -3   3   2     1759.58     1720.82     16.10 o 
  -2   3   2     1320.37     1276.80     12.47 o 
  -1   3   2       26.31       24.50      2.52 o 
   0   3   2      449.53      462.46      7.29 o 
   1   3   2       48.15       62.10      3.60 o 
   2   3   2     1335.86     1363.78     12.72 o 
   3   3   2      158.65      166.49      4.95 o 
   4   3   2    12683.17    12733.87    108.60 o 
   5   3   2      140.88      161.75      7.58 o 
   6   3   2      343.47      366.52      8.01 o 
   7   3   2        9.60       15.16      4.33 o 
   8   3   2      185.80      186.78      7.93 o 
   9   3   2      273.44      298.58      9.46 o 
  10   3   2      754.50      728.53     14.61 o 
  11   3   2       13.54        9.29      6.18 o 
  12   3   2       90.14       81.20      9.64 o 
  13   3   2       86.43      111.78     13.63 o 
  14   3   2        1.68       20.95     17.10 o 
  15   3   2       11.62       20.54     21.08 o 
 -15   4   2       15.01       42.00     16.10 o 
 -14   4   2        0.00       -2.01     12.84 o 
 -13   4   2       13.06       28.90     11.39 o 
 -12   4   2       65.29       52.98     10.30 o 
 -11   4   2        0.42       10.13      6.59 o 
 -10   4   2      225.00      235.42      9.68 o 
  -9   4   2      918.06      907.88     15.55 o 
  -8   4   2       94.69       95.62      5.49 o 
  -7   4   2      177.60      175.39      5.71 o 
  -6   4   2      133.95      138.18      5.28 o 
  -5   4   2      368.16      356.46      6.64 o 
  -4   4   2      216.27      188.71      5.26 o 
  -3   4   2        0.95       -0.91      2.74 o 
  -2   4   2     8716.79     8563.46     59.96 o 
  -1   4   2     1107.80     1096.79     11.01 o 
   0   4   2       13.59        9.62      2.93 o 
   1   4   2     1578.13     1590.47     17.22 o 
   2   4   2     1159.58     1163.99     12.02 o 
   3   4   2     1574.18     1594.88     16.07 o 
   4   4   2       82.01       72.27      4.16 o 
   5   4   2     6836.68     7123.70     62.73 o 
   6   4   2      428.28      424.96      7.76 o 
   7   4   2        0.50        6.09      4.21 o 
   8   4   2      184.15      198.52      7.82 o 
   9   4   2      862.62      847.83     15.09 o 
  10   4   2        3.17       14.13      6.27 o 
  11   4   2      156.86      152.59     11.49 o 
  12   4   2      872.99      815.91     17.89 o 
  13   4   2       54.99       74.98     16.42 o 
  14   4   2       54.36       55.18     21.44 o 
  15   4   2        8.95       24.09     21.47 o 
 -15   5   2       42.96       52.91     16.78 o 
 -14   5   2        0.45       12.57     13.30 o 
 -13   5   2        0.62      -16.14     10.45 o 
 -12   5   2        4.47        7.13      9.61 o 
 -11   5   2        9.64       24.43      7.13 o 
 -10   5   2       48.18       42.18      6.75 o 
  -9   5   2      168.23      200.53     10.59 o 
  -8   5   2      658.70      644.70     11.46 o 
  -7   5   2       41.16       42.86      3.98 o 
  -6   5   2      230.64      235.52      6.17 o 
  -5   5   2       94.98       99.99      4.54 o 
  -4   5   2      174.51      170.68      4.98 o 
  -3   5   2      451.23      445.27      7.43 o 
  -2   5   2       66.39       77.62      3.71 o 
  -1   5   2        0.13       -2.01      2.96 o 
   0   5   2      743.50      712.02      9.92 o 
   1   5   2      653.44      631.45     11.20 o 
   2   5   2      171.34      199.99      5.88 o 
   3   5   2     1262.42     1268.95     12.94 o 
   4   5   2      863.04      925.26     10.94 o 
   5   5   2       23.99       23.50      3.48 o 
   6   5   2       36.50       41.76      3.72 o 
   7   5   2      302.38      296.47      8.14 o 
   8   5   2        0.16        2.51      4.89 o 
   9   5   2      171.21      169.32      8.29 o 
  10   5   2        5.82        5.30      5.49 o 
  11   5   2       68.79       73.21      7.50 o 
  12   5   2        5.31       20.42      8.95 o 
  13   5   2        0.10       28.49     14.82 o 
  14   5   2        6.03       19.95     16.19 o 
  15   5   2       11.16        1.20     20.06 o 
 -14   6   2        1.05       18.77     12.57 o 
 -13   6   2       13.81       16.75     11.50 o 
 -12   6   2       21.45       22.03     10.04 o 
 -11   6   2       23.68       19.90      7.81 o 
 -10   6   2        4.60        5.38      6.07 o 
  -9   6   2        0.12        1.30      5.33 o 
  -8   6   2      150.78      153.12      8.70 o 
  -7   6   2       20.56       22.92      4.25 o 
  -6   6   2      458.91      425.91      7.75 o 
  -5   6   2      116.32      128.25      4.63 o 
  -4   6   2       35.27       25.98      3.50 o 
  -3   6   2       53.90       63.08      3.29 o 
  -2   6   2       12.89       16.45      2.88 o 
  -1   6   2      285.10      306.26      6.98 o 
   0   6   2      172.91      192.88      5.68 o 
   1   6   2      234.22      274.21      6.91 o 
   2   6   2     2590.54     2796.59     25.93 o 
   3   6   2        2.41        5.06      2.91 o 
   4   6   2       18.67       15.46      3.25 o 
   5   6   2     1019.01      961.42     11.75 o 
   6   6   2        2.81        2.34      3.50 o 
   7   6   2        3.62        7.72      4.36 o 
   8   6   2        0.30      -10.17      5.08 o 
   9   6   2       67.19       48.01      6.61 o 
  10   6   2      173.08      166.91      9.29 o 
  11   6   2        0.29       12.13      6.54 o 
  12   6   2       36.06       31.79     11.30 o 
  13   6   2       19.94       53.38     16.93 o 
  14   6   2        0.02       35.40     17.63 o 
 -14   7   2       16.66       20.00     12.94 o 
 -13   7   2        0.02       10.67     11.55 o 
 -12   7   2      102.59       99.70     12.84 o 
 -11   7   2       24.07       37.05      9.54 o 
 -10   7   2      765.79      742.41     14.11 o 
  -9   7   2       95.35       90.12      8.08 o 
  -8   7   2       27.27       20.50      5.34 o 
  -7   7   2        0.95       -5.33      4.62 o 
  -6   7   2      201.65      202.46      6.23 o 
  -5   7   2      297.20      289.61      6.07 o 
  -4   7   2       77.61       81.71      4.36 o 
  -3   7   2      118.39      135.78      5.03 o 
  -2   7   2       58.75       78.43      3.66 o 
  -1   7   2       18.70       20.18      3.35 o 
   0   7   2        1.83       -3.76      2.99 o 
   1   7   2      566.97      622.86      9.05 o 
   2   7   2      105.63      132.11      5.38 o 
   3   7   2      313.05      283.02      6.45 o 
   4   7   2      404.59      408.61      7.50 o 
   5   7   2      250.40      251.74      9.79 o 
   6   7   2       59.70       64.42      5.05 o 
   7   7   2       36.40       31.14      5.45 o 
   8   7   2        0.08        5.01      5.30 o 
   9   7   2       22.79       26.79      5.87 o 
  10   7   2       49.05       46.85      7.02 o 
  11   7   2        3.82       10.49      8.26 o 
  12   7   2       14.98       14.78     11.45 o 
  13   7   2       25.18       57.06     17.85 o 
  14   7   2      129.90      151.74     27.74 o 
 -14   8   2        0.01        3.18     17.34 o 
 -13   8   2        1.02       -3.49     16.04 o 
 -12   8   2       12.50       17.09     11.19 o 
 -11   8   2       72.66       87.13     10.71 o 
 -10   8   2       86.73      100.34      8.31 o 
  -9   8   2        1.72        5.42      5.86 o 
  -8   8   2      166.90      158.16     10.63 o 
  -7   8   2       40.90       33.66      5.57 o 
  -6   8   2       85.51       78.02      5.53 o 
  -5   8   2        1.02        7.11      3.62 o 
  -4   8   2       66.68       82.04      5.13 o 
  -3   8   2       91.51       94.42      4.11 o 
  -2   8   2      485.99      490.72      7.43 o 
  -1   8   2      174.13      196.67      5.62 o 
   0   8   2       80.96       87.54      4.29 o 
   1   8   2      254.07      267.95      6.58 o 
   2   8   2        3.81       12.42      3.52 o 
   3   8   2      102.65      119.44      4.97 o 
   4   8   2       54.60       58.05      4.29 o 
   5   8   2     1212.93     1204.33     14.25 o 
   6   8   2        1.00        1.32      4.44 o 
   7   8   2       38.98       39.54      6.09 o 
   8   8   2       41.80       31.86      5.70 o 
   9   8   2       59.95       46.77      6.39 o 
  10   8   2      117.98      109.95      9.35 o 
  11   8   2       45.94       46.74     10.27 o 
  12   8   2       45.92       67.87     17.00 o 
  13   8   2       30.06       36.71     29.42 o 
  14   8   2        0.53       31.39     23.80 o 
 -13   9   2       31.34       33.02     18.19 o 
 -12   9   2        1.89       13.51     13.05 o 
 -11   9   2       53.24       46.92     11.53 o 
 -10   9   2      162.39      183.29     11.53 o 
  -9   9   2      342.93      373.73     14.46 o 
  -8   9   2      293.85      287.27     10.87 o 
  -7   9   2        0.27        0.78      5.20 o 
  -6   9   2        4.93        4.77      5.30 o 
  -5   9   2      200.95      208.90      8.68 o 
  -4   9   2      346.10      345.05      8.78 o 
  -3   9   2      323.27      303.14      7.37 o 
  -2   9   2      936.74      970.48     12.09 o 
  -1   9   2     1023.43     1106.13     13.24 o 
   0   9   2      289.67      332.59      7.33 o 
   1   9   2       63.00       69.51      4.98 o 
   2   9   2      633.52      631.41     10.42 o 
   3   9   2        2.94        4.21      4.06 o 
   4   9   2      184.02      181.31      6.17 o 
   5   9   2      264.63      265.17      7.66 o 
   6   9   2      950.27      883.39     13.46 o 
   7   9   2      440.97      431.16     10.84 o 
   8   9   2       84.30       74.91      7.14 o 
   9   9   2        0.19       12.68      6.10 o 
  10   9   2       63.65       41.06      9.70 o 
  11   9   2        7.45       -3.75     11.05 o 
  12   9   2        4.08       30.55     14.25 o 
  13   9   2       63.25      132.27     26.44 o 
 -13  10   2       60.36       58.24     14.85 o 
 -12  10   2       63.61       68.61     12.47 o 
 -11  10   2       27.42       33.16     11.13 o 
 -10  10   2     1024.72      995.51     22.43 o 
  -9  10   2      825.93      817.51     16.38 o 
  -8  10   2      274.98      299.19     10.30 o 
  -7  10   2       40.81       51.64      6.41 o 
  -6  10   2       15.07       16.59      5.30 o 
  -5  10   2       51.73       47.94      6.78 o 
  -4  10   2        0.28        3.93      4.52 o 
  -3  10   2      199.18      222.82      8.40 o 
  -2  10   2      340.16      350.10      8.20 o 
  -1  10   2      142.69      156.58      6.38 o 
   0  10   2      416.91      468.00      9.23 o 
   1  10   2        0.33        0.86      4.18 o 
   2  10   2       69.26       78.98      5.69 o 
   3  10   2        7.60        9.46      4.15 o 
   4  10   2      167.22      173.64      7.47 o 
   5  10   2     2810.65     2696.46     29.43 o 
   6  10   2       44.22       50.00      6.22 o 
   7  10   2      389.08      397.47     11.59 o 
   8  10   2       22.60       14.99      6.43 o 
   9  10   2       51.37       30.67      7.82 o 
  10  10   2      368.36      375.50     21.68 o 
  11  10   2       18.32       13.26     19.10 o 
  12  10   2        2.79      -11.39     22.97 o 
  13  10   2       96.49       89.32     34.45 o 
 -12  11   2       60.10       67.86     13.48 o 
 -11  11   2       12.18       16.84     14.98 o 
 -10  11   2      773.16      745.47     21.36 o 
  -9  11   2       71.84       75.53     10.97 o 
  -8  11   2       93.24       90.64      8.75 o 
  -7  11   2      502.93      498.19     14.79 o 
  -6  11   2       61.28       63.16      7.03 o 
  -5  11   2        1.66        2.96      5.40 o 
  -4  11   2       61.82       69.87      6.48 o 
  -3  11   2      586.62      552.87     11.63 o 
  -2  11   2      358.04      367.50      9.24 o 
  -1  11   2        0.06       -5.84      4.66 o 
   0  11   2       48.05       55.81      5.74 o 
   1  11   2        1.39       -7.77      4.75 o 
   2  11   2       44.71       46.61      6.03 o 
   3  11   2      129.98      138.41     10.01 o 
   4  11   2     2601.21     2476.51     28.90 o 
   5  11   2      280.73      290.43      9.93 o 
   6  11   2        0.49       -6.03      5.53 o 
   7  11   2      166.25      143.75      8.68 o 
   8  11   2       15.27       -0.50      7.17 o 
   9  11   2       44.82       40.37      9.78 o 
  10  11   2      158.34      152.57     16.15 o 
  11  11   2       22.01       19.70     13.01 o 
  12  11   2       17.15       50.44     20.37 o 
 -12  12   2        3.49       -1.74     16.25 o 
 -11  12   2       23.89       23.82     13.03 o 
 -10  12   2      137.62      125.71     14.25 o 
  -9  12   2      445.12      414.29     19.69 o 
  -8  12   2       46.95       30.84      9.78 o 
  -7  12   2      391.83      364.92     12.79 o 
  -6  12   2       10.42       12.59      7.00 o 
  -5  12   2       28.44       28.18      6.80 o 
  -4  12   2       50.91       35.15      6.66 o 
  -3  12   2      146.47      140.84      7.47 o 
  -2  12   2      272.23      251.51      8.68 o 
  -1  12   2       15.61       16.58      5.49 o 
   0  12   2      411.87      443.02     11.05 o 
   1  12   2      198.55      223.84      8.63 o 
   2  12   2      485.66      445.75     11.40 o 
   3  12   2      666.79      640.87     13.05 o 
   4  12   2      200.14      213.28     10.93 o 
   5  12   2     1073.40     1007.02     16.75 o 
   6  12   2        7.71        3.26      6.35 o 
   7  12   2      317.54      316.79     12.71 o 
   8  12   2      121.95      119.13     11.67 o 
   9  12   2        4.71       14.10     11.29 o 
  10  12   2       84.56       93.67     14.54 o 
  11  12   2        8.50       23.12     36.55 o 
  12  12   2       18.49       39.19     20.86 o 
 -11  13   2       15.07        4.60     16.33 o 
 -10  13   2      101.58      108.07     21.13 o 
  -9  13   2        0.01        2.37     11.19 o 
  -8  13   2       76.78       64.20     12.52 o 
  -7  13   2        0.28        6.36      8.76 o 
  -6  13   2        1.62       -5.92      7.39 o 
  -5  13   2      354.53      333.43     12.10 o 
  -4  13   2      209.52      214.05     11.07 o 
  -3  13   2     1565.09     1442.05     21.24 o 
  -2  13   2       63.94       60.01      6.38 o 
  -1  13   2       60.88       51.03      6.30 o 
   0  13   2      184.08      155.37      8.08 o 
   1  13   2      192.23      205.26      8.78 o 
   2  13   2      886.07      867.44     15.34 o 
   3  13   2       13.27        8.92      6.00 o 
   4  13   2        3.45        9.50      5.59 o 
   5  13   2       22.92       16.06      6.21 o 
   6  13   2        0.28       -0.57      7.16 o 
   7  13   2      177.73      151.02     11.19 o 
   8  13   2       32.42       14.67     10.48 o 
   9  13   2      147.86      163.73     16.25 o 
  10  13   2       69.29       74.96     15.02 o 
  11  13   2      505.91      590.10     35.82 o 
 -10  14   2       14.99       14.32     16.23 o 
  -9  14   2        5.93       11.24     14.82 o 
  -8  14   2      223.18      244.22     20.24 o 
  -7  14   2      408.74      410.91     17.97 o 
  -6  14   2       11.33       13.21     10.13 o 
  -5  14   2      108.22       95.42     10.27 o 
  -4  14   2        0.04       -0.85      8.05 o 
  -3  14   2      337.60      309.69     15.56 o 
  -2  14   2     1704.50     1492.61     21.67 o 
  -1  14   2        0.24       -7.63      5.92 o 
   0  14   2       55.10       68.76      7.17 o 
   1  14   2       27.85        9.83      6.31 o 
   2  14   2       93.38      104.60      9.62 o 
   3  14   2       22.37       27.29      6.78 o 
   4  14   2      182.07      182.23     10.54 o 
   5  14   2      127.88      135.97     10.81 o 
   6  14   2       62.11       69.09     11.49 o 
   7  14   2       11.50        0.43     11.02 o 
   8  14   2       44.25       70.33     14.02 o 
   9  14   2       26.90       39.30     14.11 o 
  10  14   2       25.92       43.58     17.36 o 
  -9  15   2       20.24       18.64     19.10 o 
  -8  15   2        3.96       -0.26     13.60 o 
  -7  15   2        3.24       -3.36     16.18 o 
  -6  15   2       15.45       25.46     11.17 o 
  -5  15   2       56.98       51.86     11.38 o 
  -4  15   2        0.01       13.18      9.20 o 
  -3  15   2      108.05       83.24     10.12 o 
  -2  15   2        1.14       -1.55      7.62 o 
  -1  15   2        0.07       -4.67      6.79 o 
   0  15   2       89.27       76.48      9.47 o 
   1  15   2        8.16        8.56      6.97 o 
   2  15   2      167.92      168.48      9.96 o 
   3  15   2       42.50       29.48      8.85 o 
   4  15   2        1.23       -1.57      9.35 o 
   5  15   2        0.01      -13.11      9.60 o 
   6  15   2        8.66       -8.03     12.96 o 
   7  15   2      151.07      135.56     17.36 o 
   8  15   2       30.51       27.82     14.96 o 
   9  15   2       79.97       98.60     21.97 o 
  -8  16   2       46.88        8.86     14.90 o 
  -7  16   2      207.08      191.86     23.22 o 
  -6  16   2       36.89       39.26     13.74 o 
  -5  16   2        3.21       19.26     12.83 o 
  -4  16   2        0.35        9.54     10.44 o 
  -3  16   2        5.16       -6.12      9.81 o 
  -2  16   2       31.08       23.30     10.01 o 
  -1  16   2      121.23      136.02     15.16 o 
   0  16   2       10.75        4.98     10.22 o 
   1  16   2        6.72        1.23     10.12 o 
   2  16   2       46.60       54.79     12.39 o 
   3  16   2       37.99       47.00     13.04 o 
   4  16   2       79.79       39.26     12.94 o 
   5  16   2      119.92      153.49     17.40 o 
   6  16   2       16.46        5.66     14.13 o 
   7  16   2       19.38       30.52     15.01 o 
   8  16   2        4.38       14.88     18.23 o 
  -6  17   2        7.13        7.21     17.46 o 
  -5  17   2       77.31       75.91     15.56 o 
  -4  17   2       19.26       21.21     13.17 o 
  -3  17   2       82.36       61.54     14.23 o 
  -2  17   2        9.95       21.22     12.37 o 
  -1  17   2       27.09       24.18     12.86 o 
   0  17   2       16.24       27.96     12.66 o 
   1  17   2       33.61       12.92     13.74 o 
   2  17   2       53.07       60.76     13.77 o 
   3  17   2      149.38      148.10     16.33 o 
   4  17   2      639.52      690.46     38.30 o 
   5  17   2       24.09       42.22     15.49 o 
   6  17   2      167.55      174.29     19.15 o 
  -4  18   2       13.56       17.58     13.88 o 
  -3  18   2       70.63       60.92     14.85 o 
  -2  18   2        8.41        8.19     13.38 o 
  -1  18   2       18.74       -2.18     12.99 o 
   0  18   2        0.90       24.22     13.24 o 
   1  18   2      120.58      119.44     15.70 o 
   2  18   2       11.49        9.85     13.12 o 
   3  18   2       13.59        2.33     12.97 o 
   4  18   2        7.08        7.59     13.17 o 
 -15   1   3        0.08      -19.22     27.27 o 
 -14   1   3        2.58       -7.77     19.15 o 
 -13   1   3      107.84       94.67     13.20 o 
 -12   1   3        2.84        2.05      8.63 o 
 -11   1   3      151.19      145.03      9.55 o 
 -10   1   3        1.04       -1.70      5.59 o 
  -9   1   3      106.33      113.06      7.48 o 
  -8   1   3      425.32      412.36     10.66 o 
  -7   1   3        5.78        3.70      3.53 o 
  -6   1   3        1.24        0.20      3.00 o 
  -5   1   3       64.43       55.23      3.92 o 
  -4   1   3     3102.88     3054.23     24.80 o 
  -3   1   3     1443.04     1313.79     12.35 o 
  -2   1   3    10721.98    10117.54     75.83 o 
  -1   1   3     1476.72     1527.71     14.28 o 
   0   1   3       77.61       89.71      4.17 o 
   1   1   3     2855.52     2779.83     24.38 o 
   2   1   3     1541.60     1613.63     16.49 o 
   3   1   3     1662.56     1583.09     16.53 o 
   4   1   3      967.46      971.79     14.36 o 
   5   1   3       64.97       66.91      5.22 o 
   6   1   3      161.08      163.92      7.62 o 
   7   1   3       22.50        6.08      4.65 o 
   8   1   3        3.40        1.12      5.49 o 
   9   1   3     1295.77     1194.66     21.53 o 
  10   1   3        0.55       13.37      7.26 o 
  11   1   3        8.05       10.39      7.75 o 
  12   1   3       66.88       83.64     11.49 o 
  13   1   3       22.93       18.43     12.57 o 
  14   1   3       13.71       47.31     17.21 o 
  15   1   3        1.42        4.51     19.53 o 
 -15   2   3       52.56       40.08     30.11 o 
 -14   2   3       15.12        6.92     20.30 o 
 -13   2   3        0.08       -5.79     11.55 o 
 -12   2   3       17.42       13.18      9.19 o 
 -11   2   3      772.40      766.90     17.89 o 
 -10   2   3      379.10      351.18     12.21 o 
  -9   2   3        2.01        5.20      6.01 o 
  -8   2   3       59.63       49.07      5.37 o 
  -7   2   3       57.63       60.54      4.57 o 
  -6   2   3        0.01        1.11      3.44 o 
  -5   2   3       15.09       10.88      3.43 o 
  -4   2   3      747.24      738.52     10.95 o 
  -3   2   3      337.37      341.45      8.24 o 
  -2   2   3      568.07      558.37      7.98 o 
  -1   2   3       41.07       49.38      3.29 o 
   0   2   3      277.97      274.29      6.24 o 
   1   2   3     1741.03     1773.89     16.27 o 
   2   2   3      168.37      165.59      4.41 o 
   3   2   3       62.36       54.22      4.08 o 
   4   2   3        0.17        7.82      3.55 o 
   5   2   3       22.45       17.20      4.93 o 
   6   2   3      178.46      175.22      8.14 o 
   7   2   3      830.91      821.67     14.28 o 
   8   2   3      243.10      267.93     13.13 o 
   9   2   3     1334.42     1225.05     21.94 o 
  10   2   3      545.82      555.80     15.51 o 
  11   2   3     1073.31     1083.12     22.43 o 
  12   2   3       24.89       33.14      9.77 o 
  13   2   3       25.85       32.45     12.27 o 
  14   2   3      107.68      141.74     20.31 o 
  15   2   3        2.10       -2.23     21.01 o 
 -15   3   3        1.13       13.95     53.71 o 
 -14   3   3       25.84        6.87     17.78 o 
 -13   3   3       47.41       28.12     15.42 o 
 -12   3   3        2.50        3.87      9.61 o 
 -11   3   3      107.27      121.85      9.92 o 
 -10   3   3      339.60      334.94     11.22 o 
  -9   3   3       62.08       61.31      7.11 o 
  -8   3   3      559.13      547.13     11.89 o 
  -7   3   3      318.36      342.93      8.70 o 
  -6   3   3       64.80       60.41      4.86 o 
  -5   3   3     1591.04     1523.29     18.30 o 
  -4   3   3     2035.66     1938.86     23.29 o 
  -3   3   3     1035.69     1105.36     13.12 o 
  -2   3   3        2.29        4.39      3.51 o 
  -1   3   3     2036.11     1942.54     18.13 o 
   0   3   3     1671.59     1602.39     15.57 o 
   1   3   3      523.17      504.17      6.22 o 
   2   3   3        7.68        9.47      2.76 o 
   3   3   3     1967.93     2120.88     21.69 o 
   4   3   3      913.34      923.92     14.34 o 
   5   3   3      117.37      113.42      6.59 o 
   6   3   3       49.90       43.52      5.07 o 
   7   3   3      684.51      704.55     12.78 o 
   8   3   3      254.69      284.05     11.48 o 
   9   3   3       52.64       74.83      8.47 o 
  10   3   3      257.90      266.52     12.43 o 
  11   3   3        4.97       19.91      7.96 o 
  12   3   3       32.35       54.69     11.54 o 
  13   3   3       11.92       41.74     12.41 o 
  14   3   3        0.19       31.84     17.54 o 
  15   3   3      129.28      155.38     25.52 o 
 -14   4   3        1.36      -18.86     16.56 o 
 -13   4   3       24.70       14.03     15.62 o 
 -12   4   3        0.69        9.56     10.03 o 
 -11   4   3        1.20       17.36      7.57 o 
 -10   4   3       88.10       94.41      8.16 o 
  -9   4   3        0.87        5.07      5.15 o 
  -8   4   3        8.56       10.16      5.17 o 
  -7   4   3        4.70        2.40      4.72 o 
  -6   4   3       52.64       36.08      4.81 o 
  -5   4   3       47.37       36.85      4.39 o 
  -4   4   3        0.07        2.88      3.72 o 
  -3   4   3        0.60        2.67      3.22 o 
  -2   4   3      427.54      419.13      6.67 o 
  -1   4   3      259.66      299.12      5.30 o 
   0   4   3      558.54      564.88      8.57 o 
   1   4   3      721.62      835.47     11.12 o 
   2   4   3      157.03      173.96      4.61 o 
   3   4   3     1644.49     1706.34     17.44 o 
   4   4   3     2391.75     2553.53     31.61 o 
   5   4   3       61.24       73.23      5.35 o 
   6   4   3       11.59        6.17      4.06 o 
   7   4   3       13.89       10.24      4.72 o 
   8   4   3        8.33        7.29      5.54 o 
   9   4   3        4.85       15.39      6.86 o 
  10   4   3        1.27        7.19      7.24 o 
  11   4   3       21.52       27.52      8.55 o 
  12   4   3        1.21       24.32     11.16 o 
  13   4   3       11.50       24.80     11.47 o 
  14   4   3       52.18       93.50     26.08 o 
 -14   5   3       96.74      101.91     20.93 o 
 -13   5   3        0.60       20.68     15.91 o 
 -12   5   3       26.60       15.65      9.90 o 
 -11   5   3      446.85      442.67     17.51 o 
 -10   5   3      365.16      354.21     11.17 o 
  -9   5   3      210.97      199.87      8.78 o 
  -8   5   3      450.81      396.65     10.79 o 
  -7   5   3      137.36      128.31      7.10 o 
  -6   5   3        2.00        2.57      4.06 o 
  -5   5   3      992.86      885.79     12.40 o 
  -4   5   3     1262.55     1318.78     15.42 o 
  -3   5   3     1163.69     1155.12     14.49 o 
  -2   5   3       46.12       64.09      3.71 o 
  -1   5   3       17.65       22.15      3.69 o 
   0   5   3     2027.87     1995.31     22.25 o 
   1   5   3      136.60      154.25      7.58 o 
   2   5   3      192.61      200.07      6.64 o 
   3   5   3     1700.26     1826.72     20.12 o 
   4   5   3      231.01      266.86      6.90 o 
   5   5   3      251.97      270.10      7.53 o 
   6   5   3      391.62      389.79      9.45 o 
   7   5   3       44.44       43.63      7.44 o 
   8   5   3       59.11       46.32      7.08 o 
   9   5   3      151.39      162.97      9.45 o 
  10   5   3        5.89        1.89      7.01 o 
  11   5   3       89.22       80.06     10.27 o 
  12   5   3       61.08       77.24     14.35 o 
  13   5   3       16.61        2.50     11.32 o 
  14   5   3        7.00       34.75     17.67 o 
 -14   6   3        5.85        0.98     22.35 o 
 -13   6   3       61.78       87.43     18.61 o 
 -12   6   3       14.06       20.24     10.41 o 
 -11   6   3       17.78       29.08      8.09 o 
 -10   6   3      157.35      112.20      9.14 o 
  -9   6   3        0.03        8.55      5.99 o 
  -8   6   3      287.87      291.49     10.57 o 
  -7   6   3      234.84      224.23      8.80 o 
  -6   6   3       18.15       23.70      5.23 o 
  -5   6   3      120.01      123.07      6.12 o 
  -4   6   3     1130.70     1190.55     14.19 o 
  -3   6   3     1333.71     1488.82     15.98 o 
  -2   6   3      305.67      295.02      6.35 o 
  -1   6   3      147.08      171.40      6.52 o 
   0   6   3      389.64      441.49      9.10 o 
   1   6   3        0.67        3.07      4.13 o 
   2   6   3       64.93       72.64      5.96 o 
   3   6   3      248.11      234.64      7.04 o 
   4   6   3      145.62      187.72      5.98 o 
   5   6   3        1.47        6.02      3.56 o 
   6   6   3        2.25       -2.27      4.17 o 
   7   6   3     1018.62     1007.24     16.28 o 
   8   6   3        6.32        5.22      5.87 o 
   9   6   3       15.30       11.73      6.52 o 
  10   6   3        6.96       19.91      7.86 o 
  11   6   3      496.59      459.47     22.99 o 
  12   6   3       38.81       68.85     12.61 o 
  13   6   3        1.04       17.02     14.36 o 
  14   6   3        0.76       36.85     20.01 o 
 -14   7   3        1.54        7.56     18.80 o 
 -13   7   3       25.71       23.62     17.19 o 
 -12   7   3        9.19       27.48     14.93 o 
 -11   7   3        8.17       17.61      8.00 o 
 -10   7   3      109.38      102.31      8.75 o 
  -9   7   3      117.19      120.58      8.15 o 
  -8   7   3      386.89      367.24     11.71 o 
  -7   7   3        7.25        2.69      4.91 o 
  -6   7   3        9.22       12.30      5.41 o 
  -5   7   3      422.04      419.76      9.41 o 
  -4   7   3     4188.51     4354.09     39.64 o 
  -3   7   3        0.09        1.49      3.01 o 
  -2   7   3        4.22        7.81      3.37 o 
  -1   7   3      145.91      196.98      7.93 o 
   0   7   3       17.00       20.06      3.91 o 
   1   7   3       68.62       67.09      4.68 o 
   2   7   3      148.59      151.86      7.29 o 
   3   7   3      198.85      263.45      8.99 o 
   4   7   3       32.35       31.82      4.25 o 
   5   7   3      269.61      271.88      7.46 o 
   6   7   3        0.00        3.54      4.60 o 
   7   7   3       21.62       18.56      5.74 o 
   8   7   3       32.60       31.49      6.55 o 
   9   7   3      110.77      101.04      8.58 o 
  10   7   3     1957.10     1723.64     33.25 o 
  11   7   3      169.81      135.73     12.50 o 
  12   7   3       75.91       54.30     11.98 o 
  13   7   3        0.78        9.72     16.41 o 
  14   7   3        2.30       -1.03     22.79 o 
 -13   8   3      130.36      146.13     21.18 o 
 -12   8   3       24.47       39.00     18.61 o 
 -11   8   3       50.78       51.30      9.40 o 
 -10   8   3      443.92      433.41     25.75 o 
  -9   8   3       58.62       63.01      7.45 o 
  -8   8   3       19.67       18.79      6.05 o 
  -7   8   3      113.42      121.17      7.33 o 
  -6   8   3       74.82       79.65      6.98 o 
  -5   8   3     1174.72     1145.17     16.31 o 
  -4   8   3      102.49      120.88      5.26 o 
  -3   8   3     5998.60     6247.78     49.24 o 
  -2   8   3       17.21       27.78      4.43 o 
  -1   8   3        0.01        1.79      3.67 o 
   0   8   3      396.63      431.41      8.54 o 
   1   8   3      109.31      103.20      5.87 o 
   2   8   3      576.52      599.50     11.63 o 
   3   8   3       35.68       36.54      4.90 o 
   4   8   3       49.70       37.48      5.21 o 
   5   8   3      353.49      341.60     11.45 o 
   6   8   3       51.15       52.85      6.64 o 
   7   8   3      616.77      566.23     13.37 o 
   8   8   3       26.77       42.81      7.10 o 
   9   8   3      121.82      109.74      8.99 o 
  10   8   3       19.52       12.82      8.69 o 
  11   8   3      282.90      222.72     18.47 o 
  12   8   3        9.63       15.49     14.13 o 
  13   8   3        6.33       40.43     18.69 o 
 -13   9   3        5.63       22.24     19.89 o 
 -12   9   3      141.00      101.45     19.09 o 
 -11   9   3     1608.23     1583.32     40.81 o 
 -10   9   3       20.86       10.13      7.66 o 
  -9   9   3        2.15       12.13      6.64 o 
  -8   9   3       67.23       62.04      7.02 o 
  -7   9   3       12.24       21.82      6.05 o 
  -6   9   3       15.20       16.18      5.67 o 
  -5   9   3      104.61       94.21      8.75 o 
  -4   9   3      167.94      219.98     12.65 o 
  -3   9   3       37.62       32.45      5.02 o 
  -2   9   3      100.50      109.28      6.93 o 
  -1   9   3        4.69        2.32      4.16 o 
   0   9   3      119.28      123.54      6.41 o 
   1   9   3       76.55       78.37      6.08 o 
   2   9   3      164.63      204.73      8.53 o 
   3   9   3     5020.76     5006.33     54.17 o 
   4   9   3      758.89      769.22     14.15 o 
   5   9   3        0.10       -1.34      5.33 o 
   6   9   3      259.65      270.65     11.20 o 
   7   9   3       41.88       22.13      7.59 o 
   8   9   3       34.64       18.97      8.12 o 
   9   9   3      143.40      100.57     12.07 o 
  10   9   3      381.24      338.56     16.99 o 
  11   9   3        0.01        5.95     10.86 o 
  12   9   3        0.01       28.30     14.48 o 
  13   9   3        0.21       -2.70     23.00 o 
 -12  10   3      257.78      283.35     27.66 o 
 -11  10   3      144.36      124.08     19.09 o 
 -10  10   3     1106.68     1133.54     30.15 o 
  -9  10   3        6.31        5.37      7.88 o 
  -8  10   3        4.17        9.81      6.93 o 
  -7  10   3      140.94      125.07      8.83 o 
  -6  10   3      131.80      128.47      8.61 o 
  -5  10   3      352.75      387.40     12.76 o 
  -4  10   3       34.63       38.64      5.92 o 
  -3  10   3      604.67      604.04     12.67 o 
  -2  10   3        1.03       -1.10      5.01 o 
  -1  10   3      116.71      115.97      7.49 o 
   0  10   3      187.27      204.93     10.20 o 
   1  10   3       37.29       51.96      6.77 o 
   2  10   3     1728.29     1628.56     23.70 o 
   3  10   3      448.42      450.73     12.57 o 
   4  10   3    11100.72    10715.95    107.25 o 
   5  10   3      253.29      245.32     10.68 o 
   6  10   3      139.92      159.33     13.36 o 
   7  10   3       37.51       22.81      7.90 o 
   8  10   3       37.71       44.22      8.63 o 
   9  10   3        4.21       14.15      9.92 o 
  10  10   3       68.61       70.15     12.55 o 
  11  10   3       29.69       71.34     21.61 o 
  12  10   3       14.64       34.49     18.79 o 
 -12  11   3      169.92      180.50     21.52 o 
 -11  11   3      808.50      795.17     30.21 o 
 -10  11   3      136.87      137.52     16.28 o 
  -9  11   3      586.44      575.05     18.83 o 
  -8  11   3       75.00       79.52      9.21 o 
  -7  11   3        3.92       11.91      7.95 o 
  -6  11   3        5.43        5.73      6.79 o 
  -5  11   3      246.28      244.84     12.53 o 
  -4  11   3       34.84       26.34      7.03 o 
  -3  11   3        1.99        2.29      5.20 o 
  -2  11   3      156.36      177.89      9.85 o 
  -1  11   3       57.98       56.59      7.49 o 
   0  11   3        3.67        2.72      5.74 o 
   1  11   3       24.42       24.97      6.46 o 
   2  11   3     2715.22     2727.82     34.81 o 
   3  11   3     7451.23     7315.02     92.77 o 
   4  11   3        0.06        3.83      6.44 o 
   5  11   3      424.27      422.27     13.38 o 
   6  11   3       17.72       26.73      7.57 o 
   7  11   3       49.28       35.11      8.34 o 
   8  11   3       17.35       23.74      9.31 o 
   9  11   3        1.99       12.37      9.88 o 
  10  11   3       48.23       54.78     13.02 o 
  11  11   3        0.68       -0.30     15.09 o 
  12  11   3       83.95       97.04     23.36 o 
 -11  12   3      442.65      504.53     28.28 o 
 -10  12   3      844.08      788.47     33.80 o 
  -9  12   3       68.37       61.29     13.07 o 
  -8  12   3      135.80      141.73     19.10 o 
  -7  12   3      111.35       96.32     11.76 o 
  -6  12   3       46.63       57.56      9.60 o 
  -5  12   3       73.93       66.79      9.60 o 
  -4  12   3      184.68      194.28     12.61 o 
  -3  12   3      127.17      104.03      7.54 o 
  -2  12   3        6.43        9.23      6.22 o 
  -1  12   3      124.74      115.50      9.52 o 
   0  12   3       22.38       16.03      6.46 o 
   1  12   3      379.83      400.39     12.60 o 
   2  12   3      719.55      696.39     16.14 o 
   3  12   3      253.24      241.61     11.83 o 
   4  12   3      280.35      308.40     12.27 o 
   5  12   3      243.09      226.70     12.11 o 
   6  12   3        0.62        2.15      7.70 o 
   7  12   3       36.29       36.61      9.54 o 
   8  12   3      108.91       91.08     11.96 o 
   9  12   3       36.58       29.32     12.30 o 
  10  12   3       54.95       46.44     14.12 o 
  11  12   3      282.75      395.57     40.47 o 
 -10  13   3       96.82      132.04     21.56 o 
  -9  13   3      189.00      179.54     23.76 o 
  -8  13   3       22.59       13.67     11.39 o 
  -7  13   3       11.53       14.59      9.99 o 
  -6  13   3        7.91        8.09      9.08 o 
  -5  13   3      217.87      209.86     13.73 o 
  -4  13   3      911.94      846.91     20.19 o 
  -3  13   3       48.30       38.20      7.12 o 
  -2  13   3        6.88        8.20      5.96 o 
  -1  13   3       43.93       32.43      6.37 o 
   0  13   3      149.24      157.38     10.10 o 
   1  13   3       55.59       44.16      7.56 o 
   2  13   3       86.44       88.59      8.79 o 
   3  13   3       20.57       18.75      7.55 o 
   4  13   3        1.18       -6.84      7.14 o 
   5  13   3       88.08       68.57      9.88 o 
   6  13   3       32.58       34.24      9.95 o 
   7  13   3       15.59       25.31     10.29 o 
   8  13   3        3.06       -6.96      9.87 o 
   9  13   3       39.23       33.50     13.44 o 
  10  13   3       67.46       76.77     20.52 o 
 -10  14   3        2.10       30.87     21.74 o 
  -9  14   3      140.87      152.71     22.20 o 
  -8  14   3        2.71       -4.59     23.66 o 
  -7  14   3      103.54       81.15     14.17 o 
  -6  14   3      145.28      123.73     15.43 o 
  -5  14   3      148.20      128.89     13.13 o 
  -4  14   3      158.82      174.84     12.31 o 
  -3  14   3      212.23      230.49     12.30 o 
  -2  14   3       18.97       27.89      6.98 o 
  -1  14   3      167.29      161.96     11.67 o 
   0  14   3       47.65       49.13      8.24 o 
   1  14   3       64.81       58.95      8.67 o 
   2  14   3       31.81       30.87      8.08 o 
   3  14   3      210.63      214.86     13.08 o 
   4  14   3      110.39      121.82     11.37 o 
   5  14   3        6.04      -10.52      8.92 o 
   6  14   3       40.73       21.83     10.32 o 
   7  14   3        4.28       22.61     12.12 o 
   8  14   3       20.15        4.08     12.37 o 
   9  14   3      232.63      258.47     21.95 o 
  10  14   3       14.32       -5.13     16.89 o 
  -9  15   3        2.83        8.99     18.03 o 
  -8  15   3        3.14       17.05     20.46 o 
  -7  15   3       21.81       43.03     16.71 o 
  -6  15   3        4.22        5.12     16.28 o 
  -5  15   3       23.13       22.05     11.89 o 
  -4  15   3        1.69       -6.26     11.16 o 
  -3  15   3       32.50       25.72     11.45 o 
  -2  15   3      901.30      772.95     23.85 o 
  -1  15   3      355.15      340.87     16.43 o 
   0  15   3       96.65       98.59     11.49 o 
   1  15   3       15.85       15.88      8.91 o 
   2  15   3       24.40       13.79      8.53 o 
   3  15   3      367.70      372.70     20.68 o 
   4  15   3      289.36      282.96     19.72 o 
   5  15   3      175.34      189.90     17.97 o 
   6  15   3       47.11       35.89     12.55 o 
   7  15   3        2.64       -4.70     14.01 o 
   8  15   3       30.39       55.93     18.11 o 
   9  15   3       79.57       57.80     19.62 o 
  -7  16   3       55.17       58.22     27.00 o 
  -6  16   3       85.37       64.08     18.95 o 
  -5  16   3      216.28      257.80     51.03 o 
  -4  16   3       10.54       -4.84     13.89 o 
  -3  16   3      240.58      243.38     32.14 o 
  -2  16   3       65.55       58.57     12.09 o 
  -1  16   3       44.41       50.76     11.72 o 
   0  16   3       38.45       39.94     11.09 o 
   1  16   3      127.38      120.83     13.28 o 
   2  16   3      319.94      337.65     16.41 o 
   3  16   3        8.75        8.24     10.61 o 
   4  16   3      134.18      134.09     25.16 o 
   5  16   3      106.65       97.08     18.67 o 
   6  16   3        3.26        9.30     16.46 o 
   7  16   3       14.71       17.37     19.21 o 
  -6  17   3        9.71       29.52     18.04 o 
  -5  17   3        5.60       11.23     17.32 o 
  -4  17   3       64.02       47.70     17.24 o 
  -3  17   3       10.68       13.13     15.85 o 
  -2  17   3      160.97      172.77     20.14 o 
  -1  17   3        5.27        1.82     13.80 o 
   0  17   3        9.15       -3.79     13.96 o 
   1  17   3       73.23       86.29     16.78 o 
   2  17   3        7.22       -2.08     14.18 o 
   3  17   3      302.55      333.38     22.66 o 
   4  17   3        1.60       29.36     19.11 o 
   5  17   3        1.50      -12.44     18.64 o 
   6  17   3       96.04       73.84     25.79 o 
  -3  18   3      385.31      334.30     35.91 o 
  -2  18   3        0.06      -14.21     20.26 o 
  -1  18   3       11.32       24.87     17.31 o 
   0  18   3       36.36       40.91     17.83 o 
   1  18   3        2.44       25.04     16.62 o 
   2  18   3      119.54      135.31     28.89 o 
   3  18   3        0.14       15.97     16.52 o 
 -14   0   4        5.83        1.58     19.03 o 
 -13   0   4      134.24      168.14     19.79 o 
 -12   0   4        7.49       -0.84     13.35 o 
 -11   0   4       75.60       72.38     13.61 o 
 -10   0   4      716.48      694.44     23.79 o 
  -9   0   4       65.13       68.85     12.65 o 
  -8   0   4      264.86      250.24     12.62 o 
  -7   0   4       77.69       78.70      7.16 o 
  -6   0   4     3467.77     3438.11     45.71 o 
  -5   0   4     4705.19     4631.43     54.46 o 
  -4   0   4    10213.53    10502.35    106.92 o 
  -3   0   4     5494.93     5428.60     65.91 o 
  -2   0   4      519.00      505.65     11.20 o 
  -1   0   4        4.47        0.82      5.38 o 
   0   0   4     1098.35     1091.09     21.65 o 
   1   0   4       84.80       84.71      6.72 o 
   2   0   4      301.77      307.96      8.63 o 
   3   0   4     3593.35     3680.73     45.89 o 
   4   0   4     1676.47     1539.13     26.71 o 
   5   0   4        2.90       -0.64      7.37 o 
   6   0   4       29.66       11.05      8.43 o 
   7   0   4      195.09      206.58     15.96 o 
   8   0   4     1568.03     1499.79     40.00 o 
   9   0   4       26.13        5.23     11.65 o 
  10   0   4     4618.64     4528.51     79.44 o 
  11   0   4       21.03       52.26     16.61 o 
  12   0   4       79.87       70.25     18.26 o 
  13   0   4       75.53       88.05     20.59 o 
  14   0   4        2.05       22.85     19.53 o 
 -14   1   4        2.97       15.74     14.40 o 
 -13   1   4        8.93       20.07     10.64 o 
 -12   1   4       90.08       86.18     11.51 o 
 -11   1   4       65.84       64.49      9.98 o 
 -10   1   4      217.62      203.82     11.58 o 
  -9   1   4        1.05       -1.74      5.94 o 
  -8   1   4       66.74       69.68      6.70 o 
  -7   1   4       11.46       13.35      4.25 o 
  -6   1   4     1855.51     1900.45     20.60 o 
  -5   1   4    17370.25    17380.43    128.92 o 
  -4   1   4      586.88      599.35     10.69 o 
  -3   1   4       12.04       18.77      3.07 o 
  -2   1   4      189.42      215.26      5.37 o 
  -1   1   4       36.02       34.80      3.50 o 
   0   1   4      110.23      126.54      5.41 o 
   1   1   4      664.45      632.61     10.20 o 
   2   1   4       23.85       19.72      3.11 o 
   3   1   4        1.62        3.59      2.55 o 
   4   1   4       46.14       46.64      5.12 o 
   5   1   4       99.87      109.68      6.65 o 
   6   1   4      189.52      205.29      9.92 o 
   7   1   4       54.51       50.29      7.96 o 
   8   1   4      133.07      130.16      9.90 o 
   9   1   4     8249.58     7972.96     88.04 o 
  10   1   4      424.43      428.96     16.12 o 
  11   1   4        4.22       16.13      8.66 o 
  12   1   4        8.31       21.30     11.00 o 
  13   1   4       44.02       70.16     13.65 o 
  14   1   4       36.02       49.39     14.57 o 
 -14   2   4       16.31       18.99     18.79 o 
 -13   2   4      164.07      170.82     14.52 o 
 -12   2   4       45.78       34.12     10.19 o 
 -11   2   4      122.86      100.57     10.74 o 
 -10   2   4      579.47      550.02     15.84 o 
  -9   2   4       65.53       56.63      7.09 o 
  -8   2   4       32.04       29.60      5.94 o 
  -7   2   4      233.75      229.47      8.33 o 
  -6   2   4      129.15      122.52      6.72 o 
  -5   2   4      494.59      464.72     13.00 o 
  -4   2   4     3898.11     3857.74     33.72 o 
  -3   2   4     1419.49     1495.60     16.22 o 
  -2   2   4       52.07       51.17      3.92 o 
  -1   2   4       97.06      112.62      4.43 o 
   0   2   4       55.23       60.75      3.74 o 
   1   2   4       27.56       35.95      3.26 o 
   2   2   4       12.70        8.49      3.46 o 
   3   2   4     1448.95     1655.20     16.67 o 
   4   2   4      277.52      308.94      8.96 o 
   5   2   4        7.24        5.67      4.46 o 
   6   2   4      148.83      154.77      8.68 o 
   7   2   4      544.35      495.62     15.18 o 
   8   2   4      386.68      344.23     13.12 o 
   9   2   4        4.02       13.78      7.43 o 
  10   2   4       16.07       22.96      8.08 o 
  11   2   4      236.14      255.96     13.78 o 
  12   2   4        0.29       -0.69     10.46 o 
  13   2   4       84.70      169.41     26.81 o 
  14   2   4       57.01       79.06     16.43 o 
 -14   3   4        0.22       21.18     19.22 o 
 -13   3   4      125.53      138.54     14.64 o 
 -12   3   4      400.85      429.30     26.72 o 
 -11   3   4       57.68       55.19     10.33 o 
 -10   3   4      119.16      125.17     10.59 o 
  -9   3   4       45.47       55.20      7.57 o 
  -8   3   4       64.85       60.70      7.04 o 
  -7   3   4       66.05       49.37      5.98 o 
  -6   3   4       70.82       66.18      6.13 o 
  -5   3   4      781.16      727.95     14.05 o 
  -4   3   4      115.71      120.27      6.00 o 
  -3   3   4      576.14      580.44     10.92 o 
  -2   3   4      407.80      402.78      7.51 o 
  -1   3   4       18.95       27.10      3.17 o 
   0   3   4      376.59      432.88      7.02 o 
   1   3   4     3105.10     3174.35     27.03 o 
   2   3   4    18140.46    19122.72    159.06 o 
   3   3   4      111.12      127.12      5.23 o 
   4   3   4       14.40       24.47      4.37 o 
   5   3   4       81.48      105.32      7.39 o 
   6   3   4      611.35      524.14     12.58 o 
   7   3   4      365.93      351.44     13.55 o 
   8   3   4      149.46      126.23      9.50 o 
   9   3   4       99.65       95.36     10.84 o 
  10   3   4       34.90       29.73      8.16 o 
  11   3   4        0.00       20.55      8.45 o 
  12   3   4        2.17        9.62     11.07 o 
  13   3   4       27.42       27.27     12.71 o 
  14   3   4        0.82       27.17     14.04 o 
 -14   4   4        8.32       21.46     18.70 o 
 -13   4   4        9.17       14.48     10.99 o 
 -12   4   4      115.72      152.76     14.01 o 
 -11   4   4      132.62      148.00     18.34 o 
 -10   4   4      108.69       96.41      9.72 o 
  -9   4   4      138.08      118.10      8.77 o 
  -8   4   4      299.16      310.68     11.45 o 
  -7   4   4        0.35       12.34      5.25 o 
  -6   4   4        0.04       -3.94      4.02 o 
  -5   4   4       10.12        5.07      4.66 o 
  -4   4   4      977.83      926.99     13.75 o 
  -3   4   4      199.20      203.38      6.44 o 
  -2   4   4       29.99       27.40      4.06 o 
  -1   4   4       55.17       73.04      4.12 o 
   0   4   4       26.49       30.99      3.45 o 
   1   4   4     2033.00     2123.70     20.50 o 
   2   4   4      405.31      418.29      7.09 o 
   3   4   4     5008.27     5211.19     47.17 o 
   4   4   4      484.80      468.95      9.64 o 
   5   4   4       24.63       26.46      4.92 o 
   6   4   4      380.89      373.80     10.75 o 
   7   4   4      880.95      817.75     16.19 o 
   8   4   4       72.04       66.23      8.44 o 
   9   4   4      542.70      535.50     17.67 o 
  10   4   4      163.91      165.93     11.22 o 
  11   4   4        6.76       21.32      9.67 o 
  12   4   4       50.96       56.82     21.83 o 
  13   4   4       30.85       47.08     16.76 o 
  14   4   4       17.15       23.73     14.85 o 
 -14   5   4       10.19       18.29     21.25 o 
 -13   5   4       15.94       12.01     11.76 o 
 -12   5   4       47.67       43.23     11.14 o 
 -11   5   4       17.88       14.81      8.69 o 
 -10   5   4       19.20       30.49      7.71 o 
  -9   5   4      169.94      167.60     12.51 o 
  -8   5   4       70.22       77.57      7.35 o 
  -7   5   4        0.55        1.99      5.33 o 
  -6   5   4       21.29       17.73      5.27 o 
  -5   5   4      740.37      760.54     13.12 o 
  -4   5   4        2.93        7.65      4.15 o 
  -3   5   4      333.98      353.59      8.14 o 
  -2   5   4      719.03      679.75      9.57 o 
  -1   5   4      939.38      992.19     12.48 o 
   0   5   4       20.68       24.30      3.92 o 
   1   5   4      126.58      161.75      7.90 o 
   2   5   4       13.02       27.86      3.40 o 
   3   5   4      167.02      175.01      5.81 o 
   4   5   4        2.86        8.06      3.57 o 
   5   5   4        0.01       -7.20      4.25 o 
   6   5   4      234.98      252.83      9.40 o 
   7   5   4       35.74       30.31      6.20 o 
   8   5   4      107.00       98.64      8.10 o 
   9   5   4      879.37      789.99     18.02 o 
  10   5   4      113.67      108.92     10.33 o 
  11   5   4        0.36       16.04      9.90 o 
  12   5   4        0.50        8.91     11.32 o 
  13   5   4       52.28       49.74     14.14 o 
  14   5   4        0.26       -3.25     18.54 o 
 -14   6   4        6.97       10.27     20.06 o 
 -13   6   4        1.09      -10.58     14.29 o 
 -12   6   4       16.72       21.00     10.72 o 
 -11   6   4      141.29      143.06     13.41 o 
 -10   6   4       29.36       25.32      8.03 o 
  -9   6   4        9.17       10.93      6.93 o 
  -8   6   4      186.27      172.24      9.17 o 
  -7   6   4      153.08      156.18      8.36 o 
  -6   6   4      277.55      272.28      9.53 o 
  -5   6   4      196.34      215.73      8.72 o 
  -4   6   4       26.25       19.34      4.60 o 
  -3   6   4      109.22       99.24      6.47 o 
  -2   6   4      164.52      152.71      6.78 o 
  -1   6   4      185.04      188.16      6.67 o 
   0   6   4       34.34       51.08      4.94 o 
   1   6   4       89.16      115.94      6.40 o 
   2   6   4      345.44      341.19     10.22 o 
   3   6   4      392.76      346.45      8.47 o 
   4   6   4      757.66      734.52     11.60 o 
   5   6   4       25.11       34.76      5.01 o 
   6   6   4       19.51       32.98      5.83 o 
   7   6   4      312.89      278.88     10.92 o 
   8   6   4        0.05        5.13      5.87 o 
   9   6   4      100.37      112.26     11.64 o 
  10   6   4      138.32      140.08     11.06 o 
  11   6   4       34.47       39.17     10.47 o 
  12   6   4        3.69       -4.27     11.38 o 
  13   6   4        3.02       16.00     15.45 o 
  14   6   4        6.51        8.03     19.83 o 
 -13   7   4        3.83       18.35     15.76 o 
 -12   7   4      529.42      510.70     24.51 o 
 -11   7   4       26.20       21.67      8.86 o 
 -10   7   4       15.47       31.84      8.45 o 
  -9   7   4       75.56       62.72      8.39 o 
  -8   7   4       65.26       60.65      7.54 o 
  -7   7   4       89.48       92.99      7.80 o 
  -6   7   4       50.46       42.30      6.49 o 
  -5   7   4       11.60       14.97      5.56 o 
  -4   7   4       15.83       20.58      4.51 o 
  -3   7   4       24.03       28.75      4.64 o 
  -2   7   4      298.95      312.60      7.89 o 
  -1   7   4     2278.52     2262.18     29.71 o 
   0   7   4       47.24       38.18      4.91 o 
   1   7   4      336.28      338.32     10.41 o 
   2   7   4      331.03      368.66     12.99 o 
   3   7   4        3.41       12.07      5.68 o 
   4   7   4      148.84      140.75      6.10 o 
   5   7   4      620.72      624.46     12.61 o 
   6   7   4       84.99       77.31      6.89 o 
   7   7   4      100.93      110.67      9.68 o 
   8   7   4      163.01      145.31      8.79 o 
   9   7   4      269.52      229.01     14.28 o 
  10   7   4      113.57      107.57     11.82 o 
  11   7   4        7.71       20.78     10.83 o 
  12   7   4      166.57      180.66     24.92 o 
  13   7   4       38.11       52.05     15.07 o 
 -13   8   4      302.06      298.90     25.90 o 
 -12   8   4      382.78      422.82     22.13 o 
 -11   8   4       38.80       27.16     10.38 o 
 -10   8   4      117.00      113.45     10.57 o 
  -9   8   4        3.98       15.49      7.67 o 
  -8   8   4        8.62       16.44      6.83 o 
  -7   8   4       27.17       21.80      6.78 o 
  -6   8   4       51.68       42.87      6.88 o 
  -5   8   4        3.68       -0.63      5.32 o 
  -4   8   4       18.99       28.57      5.30 o 
  -3   8   4      600.61      611.31     11.44 o 
  -2   8   4       37.89       40.30      5.06 o 
  -1   8   4       16.90       14.27      4.63 o 
   0   8   4        1.38        6.10      4.47 o 
   1   8   4       85.22       91.81      6.99 o 
   2   8   4      316.41      323.29      9.93 o 
   3   8   4      546.70      545.59     18.21 o 
   4   8   4      161.10      136.33      7.79 o 
   5   8   4       83.94       83.07      7.96 o 
   6   8   4       47.83       60.57      7.58 o 
   7   8   4      283.78      241.38     12.09 o 
   8   8   4       50.50       32.16      8.79 o 
   9   8   4        0.64       -5.34      7.53 o 
  10   8   4       83.02       68.76     12.14 o 
  11   8   4       12.19       13.03     12.15 o 
  12   8   4        4.76       22.73     14.00 o 
  13   8   4        0.00       10.38     20.89 o 
 -12   9   4        1.02       19.23     13.24 o 
 -11   9   4       55.78       48.80     11.00 o 
 -10   9   4       35.24       26.78      9.80 o 
  -9   9   4       84.04       81.09     10.23 o 
  -8   9   4       10.57       19.05      7.62 o 
  -7   9   4       14.69       27.86      7.49 o 
  -6   9   4      513.79      499.31     13.79 o 
  -5   9   4      495.83      493.92     13.49 o 
  -4   9   4      669.46      678.70     14.41 o 
  -3   9   4      181.89      228.30      9.03 o 
  -2   9   4       81.95       74.40      6.71 o 
  -1   9   4      237.27      251.62      9.07 o 
   0   9   4      353.38      358.18     10.76 o 
   1   9   4       61.75       56.25      7.95 o 
   2   9   4        0.12        7.99      5.71 o 
   3   9   4      257.36      293.22     11.17 o 
   4   9   4      170.65      186.30     10.20 o 
   5   9   4       73.24       71.13      9.61 o 
   6   9   4        5.04        7.05      6.79 o 
   7   9   4      149.15      129.85     13.35 o 
   8   9   4       34.92       42.75      8.67 o 
   9   9   4       14.28       17.34      9.49 o 
  10   9   4       37.16       40.08     15.02 o 
  11   9   4       31.43       49.40     13.63 o 
  12   9   4      194.88      245.39     20.47 o 
 -12  10   4      332.42      262.99     32.38 o 
 -11  10   4       76.23       79.55     14.84 o 
 -10  10   4      216.00      216.27     15.61 o 
  -9  10   4        9.87        7.15      9.55 o 
  -8  10   4       68.53       73.73      9.93 o 
  -7  10   4       32.47       17.11      8.96 o 
  -6  10   4       42.41       29.50      8.51 o 
  -5  10   4      127.96      147.28     11.18 o 
  -4  10   4      154.50      154.69     10.96 o 
  -3  10   4      214.16      206.33     10.25 o 
  -2  10   4        1.63        1.32      5.60 o 
  -1  10   4      206.25      220.55      9.35 o 
   0  10   4      112.06      114.45      7.59 o 
   1  10   4        1.47        3.18      6.14 o 
   2  10   4      149.07      146.31     13.51 o 
   3  10   4      575.79      569.41     14.84 o 
   4  10   4      754.17      718.24     15.65 o 
   5  10   4      380.86      407.34     14.09 o 
   6  10   4        9.04        6.23      8.91 o 
   7  10   4      163.54      157.07     11.39 o 
   8  10   4      239.65      218.56     14.74 o 
   9  10   4       10.05       13.33     10.51 o 
  10  10   4       75.67       83.31     15.78 o 
  11  10   4       65.42       53.90     16.48 o 
  12  10   4       33.26       43.95     17.40 o 
 -11  11   4        0.86        4.85     15.20 o 
 -10  11   4       31.32       30.66     13.69 o 
  -9  11   4        8.30        5.80     10.74 o 
  -8  11   4       10.28        7.24     10.12 o 
  -7  11   4       19.78       14.03      8.84 o 
  -6  11   4       20.24       21.47      8.80 o 
  -5  11   4      203.11      210.17     13.77 o 
  -4  11   4      124.36      148.45     10.26 o 
  -3  11   4      338.34      360.49     12.31 o 
  -2  11   4       71.92       72.83      7.84 o 
  -1  11   4      299.34      318.82     12.41 o 
   0  11   4       32.66       38.15      7.03 o 
   1  11   4      365.36      402.60     13.19 o 
   2  11   4     6955.70     7077.75     79.51 o 
   3  11   4       99.39      103.47      8.72 o 
   4  11   4      132.12      130.14      9.18 o 
   5  11   4      573.82      541.35     15.91 o 
   6  11   4        0.15       -5.24      7.30 o 
   7  11   4       33.45       27.07      8.59 o 
   8  11   4        1.35        9.51      9.57 o 
   9  11   4       47.95       56.78     12.62 o 
  10  11   4       29.81       41.18     15.76 o 
  11  11   4       27.07       29.22     16.50 o 
 -11  12   4       66.32       40.88     17.20 o 
 -10  12   4        2.11        5.62     13.68 o 
  -9  12   4       53.25       33.56     11.63 o 
  -8  12   4       64.99       60.73     11.86 o 
  -7  12   4      122.06       86.67     11.83 o 
  -6  12   4        8.41        5.36      9.01 o 
  -5  12   4      277.21      280.01     13.35 o 
  -4  12   4      323.01      352.50     16.39 o 
  -3  12   4       36.85       39.76      7.81 o 
  -2  12   4      106.21      106.52      8.93 o 
  -1  12   4       14.21       17.10      6.66 o 
   0  12   4      398.44      422.64     12.81 o 
   1  12   4        0.95        7.83      6.60 o 
   2  12   4        1.88        5.84      7.52 o 
   3  12   4      333.60      355.99     16.33 o 
   4  12   4        4.29        6.41      6.95 o 
   5  12   4       46.94       28.98      9.05 o 
   6  12   4      191.36      168.08     11.70 o 
   7  12   4       37.13       31.39     10.46 o 
   8  12   4      259.83      270.84     17.63 o 
   9  12   4       44.52       52.53     13.04 o 
  10  12   4        3.06        5.39     13.71 o 
  11  12   4        1.62       -9.45     15.77 o 
 -10  13   4      359.44      389.34     23.14 o 
  -9  13   4      155.09      159.32     15.87 o 
  -8  13   4       13.72        9.92     11.47 o 
  -7  13   4       22.95       32.22     11.92 o 
  -6  13   4      506.60      514.10     23.81 o 
  -5  13   4     1059.68     1076.64     25.73 o 
  -4  13   4        0.38        8.48      9.42 o 
  -3  13   4      334.12      327.49     13.72 o 
  -2  13   4       60.18       60.82      8.40 o 
  -1  13   4      221.61      250.34     12.01 o 
   0  13   4      679.64      692.36     16.31 o 
   1  13   4      170.36      182.68     10.56 o 
   2  13   4       35.75       38.89      8.42 o 
   3  13   4       73.62       73.10      9.08 o 
   4  13   4      191.75      196.58     12.76 o 
   5  13   4        2.25       -6.58      8.40 o 
   6  13   4        2.49        0.60     10.64 o 
   7  13   4       66.58       65.09     12.90 o 
   8  13   4       58.16       54.79     13.07 o 
   9  13   4      480.32      532.84     50.67 o 
  10  13   4        1.15       -5.79     14.25 o 
  -9  14   4      113.51      145.21     21.80 o 
  -8  14   4        0.47        6.91     12.99 o 
  -7  14   4        0.20       -0.61     11.81 o 
  -6  14   4       68.49       52.53     12.85 o 
  -5  14   4      101.29       88.20     12.79 o 
  -4  14   4      199.01      212.46     13.68 o 
  -3  14   4      134.15      114.58     11.01 o 
  -2  14   4        3.95        2.31      8.12 o 
  -1  14   4       73.46       59.40      9.53 o 
   0  14   4       26.27       19.26      8.75 o 
   1  14   4      179.95      191.74     11.80 o 
   2  14   4      104.84       89.40     10.07 o 
   3  14   4       22.80       12.75      8.15 o 
   4  14   4        0.23       -3.43      9.23 o 
   5  14   4        0.33       -3.77     11.06 o 
   6  14   4       98.84      111.35     15.10 o 
   7  14   4       80.76       80.40     16.73 o 
   8  14   4       46.16       44.88     16.16 o 
   9  14   4       14.10        8.36     14.55 o 
  -8  15   4        1.81       -6.78     15.81 o 
  -7  15   4       15.46        7.23     14.95 o 
  -6  15   4       16.82       28.78     13.98 o 
  -5  15   4      267.74      227.91     17.45 o 
  -4  15   4       10.04        4.08     10.79 o 
  -3  15   4      291.98      292.67     15.29 o 
  -2  15   4      135.15      146.04     13.76 o 
  -1  15   4       78.50       81.60     11.58 o 
   0  15   4      103.89      129.36     12.47 o 
   1  15   4       38.54       47.92     10.40 o 
   2  15   4        7.51        1.40      9.05 o 
   3  15   4      132.26      109.83     13.96 o 
   4  15   4      145.35      137.61     15.33 o 
   5  15   4        3.27       14.34     11.86 o 
   6  15   4       23.93       14.49     13.90 o 
   7  15   4       66.10       46.17     15.22 o 
   8  15   4        1.46       15.01     15.11 o 
  -7  16   4       20.47       28.40     17.11 o 
  -6  16   4        3.55        6.89     15.92 o 
  -5  16   4        4.82       22.38     14.64 o 
  -4  16   4      243.47      216.85     19.91 o 
  -3  16   4      158.11      166.68     15.95 o 
  -2  16   4       23.00       15.00     11.79 o 
  -1  16   4       71.88       75.24     12.43 o 
   0  16   4       20.28       24.73     11.73 o 
   1  16   4      311.77      369.38     18.57 o 
   2  16   4       12.31       24.25     12.97 o 
   3  16   4       87.34       95.50     12.46 o 
   4  16   4       29.83       18.88     14.03 o 
   5  16   4        5.99      -20.16     13.18 o 
   6  16   4       52.91       44.78     15.34 o 
  -5  17   4       21.67       15.66     16.65 o 
  -4  17   4       43.42       46.42     17.52 o 
  -3  17   4       53.57       97.66     17.32 o 
  -2  17   4       48.89       48.41     14.33 o 
  -1  17   4       90.80       83.56     15.08 o 
   0  17   4       84.14       70.10     14.68 o 
   1  17   4       29.84       17.31     15.05 o 
   2  17   4      691.50      735.94     31.35 o 
   3  17   4       34.38       10.64     14.51 o 
   4  17   4      103.92       78.97     16.53 o 
   5  17   4      137.64      139.50     20.29 o 
  -1  18   4        6.20      -17.21     15.77 o 
   0  18   4       68.26       47.25     17.81 o 
   1  18   4      151.41      204.36     22.15 o 
 -14   1   5       23.41       29.23     13.40 o 
 -13   1   5        0.86        0.63     11.26 o 
 -12   1   5        0.08        2.54      9.31 o 
 -11   1   5        3.31       -1.05      8.87 o 
 -10   1   5        5.58       19.71      8.14 o 
  -9   1   5       30.85       27.31      8.38 o 
  -8   1   5      303.93      305.19     12.37 o 
  -7   1   5      148.09      155.49      8.38 o 
  -6   1   5     1976.13     1954.38     20.73 o 
  -5   1   5      338.77      332.20      7.35 o 
  -4   1   5      816.75      829.73      9.82 o 
  -3   1   5       17.34       25.15      3.56 o 
  -2   1   5       31.20       29.66      3.76 o 
  -1   1   5      180.77      188.71      5.88 o 
   0   1   5       79.94       93.62      4.77 o 
   1   1   5      190.58      183.82      7.21 o 
   2   1   5     1956.07     2029.74     23.95 o 
   3   1   5      272.31      255.55      6.92 o 
   4   1   5        3.13        2.21      2.89 o 
   5   1   5        5.79        3.65      4.06 o 
   6   1   5      148.75      145.79     11.30 o 
   7   1   5      131.32      137.01     10.82 o 
   8   1   5     1136.80     1087.16     24.36 o 
   9   1   5      388.41      392.25     16.78 o 
  10   1   5       69.14      107.00     11.91 o 
  11   1   5      119.04      151.45     19.34 o 
  12   1   5       30.25       45.61     16.06 o 
  13   1   5       16.56       15.46     23.24 o 
  14   1   5       35.10       19.65     14.66 o 
 -14   2   5       43.46       50.73     14.97 o 
 -13   2   5      383.30      402.22     19.84 o 
 -12   2   5       58.37       53.92     10.91 o 
 -11   2   5        0.13       -3.34      8.82 o 
 -10   2   5       34.47       38.47      9.19 o 
  -9   2   5        5.08        8.61     10.03 o 
  -8   2   5       26.81       29.07      7.06 o 
  -7   2   5      342.21      341.08     10.97 o 
  -6   2   5     1608.38     1587.05     21.69 o 
  -5   2   5      612.40      613.60     11.35 o 
  -4   2   5      529.91      547.40      9.33 o 
  -3   2   5       20.03       13.57      3.28 o 
  -2   2   5        0.28        2.27      3.37 o 
  -1   2   5      899.30      954.70     12.13 o 
   0   2   5       56.52       47.08      3.95 o 
   1   2   5      390.48      390.88      7.67 o 
   2   2   5       87.01       75.63      5.13 o 
   3   2   5       60.42       62.57      3.91 o 
   4   2   5       34.46       38.65      3.81 o 
   5   2   5      402.57      404.31     13.09 o 
   6   2   5     1980.57     1855.11     27.90 o 
   7   2   5      667.62      591.77     17.14 o 
   8   2   5      160.58      148.08     11.66 o 
   9   2   5      228.23      215.73     13.65 o 
  10   2   5       70.84       52.86     10.30 o 
  11   2   5       44.17       39.74     15.02 o 
  12   2   5      127.80      197.35     21.55 o 
  13   2   5       22.91       23.48     14.95 o 
  14   2   5      219.21      302.12     22.68 o 
 -14   3   5        1.27       21.40     14.38 o 
 -13   3   5       77.90       70.73     13.85 o 
 -12   3   5       37.80       28.51     11.36 o 
 -11   3   5       11.76        6.99      9.78 o 
 -10   3   5       14.18       20.20      8.69 o 
  -9   3   5        0.04        7.10      7.83 o 
  -8   3   5      120.33      120.03      9.11 o 
  -7   3   5      130.02      123.72      8.61 o 
  -6   3   5      645.07      643.50     14.06 o 
  -5   3   5      120.04      130.11      7.66 o 
  -4   3   5       64.92       66.27      5.20 o 
  -3   3   5     1002.37      956.99     12.46 o 
  -2   3   5      104.06      111.88      5.33 o 
  -1   3   5        6.54        4.86      3.17 o 
   0   3   5     1042.18     1081.67     12.54 o 
   1   3   5     2975.49     3071.94     29.09 o 
   2   3   5      597.25      628.72     10.16 o 
   3   3   5       83.71       75.44      4.24 o 
   4   3   5        0.00        5.78      3.29 o 
   5   3   5      602.25      589.76     13.32 o 
   6   3   5      126.98      130.87      8.17 o 
   7   3   5        2.12        1.71      6.82 o 
   8   3   5      370.43      354.39     15.21 o 
   9   3   5       42.40       59.94     10.01 o 
  10   3   5      161.96      190.99     14.77 o 
  11   3   5       10.17       25.25     17.46 o 
  12   3   5        9.76       14.65     14.44 o 
  13   3   5      131.38      168.81     19.85 o 
  14   3   5        0.83       11.17     15.26 o 
 -14   4   5       22.17       12.66     14.74 o 
 -13   4   5        2.02       19.74     12.92 o 
 -12   4   5       27.30       20.84     11.54 o 
 -11   4   5       22.43       21.17     10.18 o 
 -10   4   5        8.44       15.19      8.62 o 
  -9   4   5        7.58       15.10      7.38 o 
  -8   4   5        3.51        9.46      8.10 o 
  -7   4   5       55.49       44.72      7.36 o 
  -6   4   5        6.18        7.36      6.06 o 
  -5   4   5       14.78        6.78      4.67 o 
  -4   4   5        8.13       11.73      4.23 o 
  -3   4   5      281.34      301.66      7.72 o 
  -2   4   5       50.54       71.85      4.32 o 
  -1   4   5      399.30      419.02      7.53 o 
   0   4   5      111.30      149.99      4.74 o 
   1   4   5       35.04       44.32      3.78 o 
   2   4   5        6.31       12.22      2.97 o 
   3   4   5      436.22      492.75      8.33 o 
   4   4   5      122.24      118.75      6.17 o 
   5   4   5       15.74       17.96      5.56 o 
   6   4   5       84.60       86.31      7.78 o 
   7   4   5       57.01       63.63      8.93 o 
   8   4   5       13.16       22.34      8.24 o 
   9   4   5        5.60        7.23      8.06 o 
  10   4   5       30.32       50.52     11.88 o 
  11   4   5        2.65       28.69     12.51 o 
  12   4   5       36.13       43.98     15.73 o 
  13   4   5       37.35       64.96     16.95 o 
  14   4   5       17.21       28.03     17.34 o 
 -13   5   5      193.72      173.76     15.84 o 
 -12   5   5       14.75       15.56     11.07 o 
 -11   5   5       42.96       54.18     10.55 o 
 -10   5   5       48.14       54.51      9.38 o 
  -9   5   5       18.25       17.46      7.91 o 
  -8   5   5       69.91       84.70      8.56 o 
  -7   5   5        7.94        9.27      5.95 o 
  -6   5   5      583.34      595.96     15.60 o 
  -5   5   5      130.22      145.06      8.32 o 
  -4   5   5       43.37       42.07      5.07 o 
  -3   5   5      288.35      285.19      7.99 o 
  -2   5   5       75.35       69.10      4.03 o 
  -1   5   5      525.61      533.69      8.34 o 
   0   5   5      181.34      152.31      4.76 o 
   1   5   5     1425.07     1611.03     17.31 o 
   2   5   5       92.08      115.24      5.18 o 
   3   5   5      140.26      160.54      5.64 o 
   4   5   5       37.29       33.47      4.38 o 
   5   5   5       99.68       98.17      6.72 o 
   6   5   5        0.64       -4.48      5.79 o 
   7   5   5       52.42       68.84      8.90 o 
   8   5   5        5.00        2.52      7.26 o 
   9   5   5       82.20       72.77     10.63 o 
  10   5   5       86.72      112.51     13.69 o 
  11   5   5       16.75       26.80     18.53 o 
  12   5   5        0.36       19.87     14.05 o 
  13   5   5      101.28      128.68     19.09 o 
 -13   6   5       93.45      108.85     14.65 o 
 -12   6   5        7.15       17.62     11.20 o 
 -11   6   5        3.41       21.69     10.07 o 
 -10   6   5      164.84      166.73     11.10 o 
  -9   6   5       84.26       78.43      9.88 o 
  -8   6   5       15.07       25.30      7.24 o 
  -7   6   5       32.20       31.96      7.48 o 
  -6   6   5       86.48       94.13      8.36 o 
  -5   6   5      125.15      136.14      8.28 o 
  -4   6   5        6.77       14.05      5.02 o 
  -3   6   5      803.90      769.49     13.15 o 
  -2   6   5       79.33       71.71      4.29 o 
  -1   6   5       34.48       46.18      4.87 o 
   0   6   5       88.75       91.11      6.06 o 
   1   6   5      221.66      247.77      9.62 o 
   2   6   5       80.08       92.71      7.13 o 
   3   6   5        2.05        5.39      3.64 o 
   4   6   5        3.01        0.69      4.18 o 
   5   6   5      740.40      757.07     14.93 o 
   6   6   5        1.64       -3.48      5.56 o 
   7   6   5      264.78      214.62     10.27 o 
   8   6   5      145.82      136.69     10.33 o 
   9   6   5      124.17      128.66     13.25 o 
  10   6   5      237.72      203.92     19.39 o 
  11   6   5       13.04       14.33     16.70 o 
  12   6   5       57.16       56.22     18.15 o 
  13   6   5       47.28       44.28     19.05 o 
 -13   7   5       15.89       23.09     15.99 o 
 -12   7   5        7.93       23.58     11.85 o 
 -11   7   5        0.73        9.36     10.18 o 
 -10   7   5      172.76      166.14     11.96 o 
  -9   7   5        5.32       11.86      7.72 o 
  -8   7   5      142.15      128.80      9.53 o 
  -7   7   5      232.21      246.09     11.77 o 
  -6   7   5     2660.42     2606.88     34.32 o 
  -5   7   5        5.72       16.96      6.54 o 
  -4   7   5       21.77       20.86      6.05 o 
  -3   7   5      102.55       96.19      7.17 o 
  -2   7   5        9.61        7.98      4.69 o 
  -1   7   5      101.04      132.37      6.99 o 
   0   7   5      189.46      206.85      8.90 o 
   1   7   5       84.56       80.11      7.70 o 
   2   7   5        5.61       -0.08      6.94 o 
   3   7   5        1.74        3.45      5.93 o 
   4   7   5        2.90        6.19      5.71 o 
   5   7   5        8.65       16.22      6.20 o 
   6   7   5       81.42       85.87      8.84 o 
   7   7   5       38.10       26.66      8.24 o 
   8   7   5     3484.17     2726.76     57.71 o 
   9   7   5      130.06       93.22     14.88 o 
  10   7   5       71.33       66.07     17.91 o 
  11   7   5        2.98       13.39     12.96 o 
  12   7   5        7.05       -0.40     15.26 o 
  13   7   5        3.53        7.62     15.93 o 
 -12   8   5       25.04       44.67     12.74 o 
 -11   8   5        2.94       27.71     11.38 o 
 -10   8   5       43.44       27.45      9.55 o 
  -9   8   5       71.81       56.40      9.67 o 
  -8   8   5       76.73       98.64      9.83 o 
  -7   8   5      483.90      491.47     15.41 o 
  -6   8   5      327.58      316.39     14.50 o 
  -5   8   5      754.23      787.81     18.09 o 
  -4   8   5      274.73      265.05     11.12 o 
  -3   8   5      195.04      179.03      9.68 o 
  -2   8   5       61.08       66.26      6.89 o 
  -1   8   5      483.60      495.85     12.86 o 
   0   8   5       53.70       60.09      6.92 o 
   1   8   5        2.91        4.56      5.07 o 
   2   8   5      413.87      450.57     14.95 o 
   3   8   5      116.85      125.86      9.84 o 
   4   8   5       29.39       37.94      8.34 o 
   5   8   5      344.53      323.65     13.73 o 
   6   8   5      130.62      131.70     11.00 o 
   7   8   5      356.51      263.86     13.77 o 
   8   8   5       32.53       27.78      9.31 o 
   9   8   5      146.35      100.94     15.56 o 
  10   8   5       37.02       49.94     14.51 o 
  11   8   5       26.77       48.30     14.60 o 
  12   8   5       82.31       74.63     16.33 o 
 -12   9   5        3.99       24.46     13.74 o 
 -11   9   5        7.43        9.74     12.10 o 
 -10   9   5        1.84       19.64     10.85 o 
  -9   9   5        0.00        8.18      9.03 o 
  -8   9   5       46.16       46.29     11.07 o 
  -7   9   5       70.42       66.44      9.88 o 
  -6   9   5        9.99       19.50      7.95 o 
  -5   9   5        8.13        0.25      7.82 o 
  -4   9   5       29.26       32.56      7.80 o 
  -3   9   5        1.02       -1.10      6.99 o 
  -2   9   5       77.54       71.72      8.45 o 
  -1   9   5        0.13        4.79      5.96 o 
   0   9   5      181.38      216.64     10.24 o 
   1   9   5     6631.25     6836.27     81.86 o 
   2   9   5      365.44      385.11     13.78 o 
   3   9   5       55.23       49.94      8.79 o 
   4   9   5        0.05        1.43      8.16 o 
   5   9   5       40.41       29.07      8.84 o 
   6   9   5       24.39       35.78      9.78 o 
   7   9   5       71.15       50.66     11.14 o 
   8   9   5      165.17      126.66     13.81 o 
   9   9   5       95.06      112.06     16.03 o 
  10   9   5       17.13       29.58     14.42 o 
  11   9   5       23.78        6.76     15.91 o 
  12   9   5        1.27       32.20     16.08 o 
 -11  10   5      104.97      112.33     15.14 o 
 -10  10   5        7.36       22.31     12.22 o 
  -9  10   5       76.03       79.44     11.82 o 
  -8  10   5       88.85       85.43     11.75 o 
  -7  10   5       32.69       22.33      9.28 o 
  -6  10   5        8.17       -1.70      8.17 o 
  -5  10   5        4.07       -5.52      8.05 o 
  -4  10   5      282.39      313.77     14.70 o 
  -3  10   5      156.96      159.97     11.17 o 
  -2  10   5        0.05       -2.10      6.74 o 
  -1  10   5      105.98      116.13      9.16 o 
   0  10   5     3836.29     3869.52     47.03 o 
   1  10   5       71.30       48.71      8.20 o 
   2  10   5     4142.01     4164.57     54.61 o 
   3  10   5       93.13       91.14      9.73 o 
   4  10   5        7.01        5.68      7.76 o 
   5  10   5       52.21       44.93     10.43 o 
   6  10   5        0.06       13.84      9.13 o 
   7  10   5       92.92       93.50     12.77 o 
   8  10   5       79.40       57.46     14.00 o 
   9  10   5       55.10       56.92     17.09 o 
  10  10   5       15.18       31.70     17.40 o 
  11  10   5       74.59       86.56     18.11 o 
 -11  11   5       29.32       19.05     15.63 o 
 -10  11   5       83.28       69.34     14.84 o 
  -9  11   5       40.55       56.04     13.28 o 
  -8  11   5        1.67       -4.34     10.94 o 
  -7  11   5       40.41       40.18     11.98 o 
  -6  11   5       80.11       62.57     10.76 o 
  -5  11   5        0.51       12.20      8.48 o 
  -4  11   5       27.91       26.08      8.77 o 
  -3  11   5        9.40        7.85      7.19 o 
  -2  11   5       24.35       16.91      7.89 o 
  -1  11   5       15.84       16.03      8.72 o 
   0  11   5     1580.70     1615.61     26.47 o 
   1  11   5     4456.98     4613.70     56.83 o 
   2  11   5       15.90        3.55      7.61 o 
   3  11   5       12.49        9.96      7.68 o 
   4  11   5      120.87      112.77     11.89 o 
   5  11   5        1.17       -6.74      7.84 o 
   6  11   5       32.13       28.56      9.73 o 
   7  11   5       33.96       47.83     13.35 o 
   8  11   5       67.43       74.55     15.36 o 
   9  11   5       54.82       63.94     16.01 o 
  10  11   5       36.86       49.41     19.99 o 
  11  11   5        0.25       11.81     17.71 o 
 -10  12   5       88.01       82.85     16.30 o 
  -9  12   5        8.49       25.98     13.48 o 
  -8  12   5        0.03       -4.17     12.06 o 
  -7  12   5      113.24      104.15     13.58 o 
  -6  12   5      166.78      141.81     15.07 o 
  -5  12   5        2.87       16.75     10.86 o 
  -4  12   5       72.28       87.44     11.00 o 
  -3  12   5      283.00      303.75     14.32 o 
  -2  12   5        1.32        2.55      7.40 o 
  -1  12   5     1028.34     1032.70     21.21 o 
   0  12   5      958.61      944.02     20.22 o 
   1  12   5        2.35        2.05      7.90 o 
   2  12   5      807.27      761.24     21.81 o 
   3  12   5      471.72      435.72     16.60 o 
   4  12   5      122.02      137.37     11.86 o 
   5  12   5       14.32       10.73     10.23 o 
   6  12   5      496.57      518.90     23.44 o 
   7  12   5       38.82       22.87     16.36 o 
   8  12   5      107.53      139.47     30.22 o 
   9  12   5      142.14      201.08     21.08 o 
  10  12   5        9.82       12.52     19.91 o 
  -9  13   5        7.53       10.30     12.26 o 
  -8  13   5        1.68      -15.95     11.97 o 
  -7  13   5       75.31       79.59     13.70 o 
  -6  13   5      149.67      156.70     14.33 o 
  -5  13   5        0.18       -0.02     11.85 o 
  -4  13   5        0.00       10.61     10.14 o 
  -3  13   5        0.20        9.17      9.16 o 
  -2  13   5        9.28        4.56      8.64 o 
  -1  13   5      246.70      268.98     14.24 o 
   0  13   5       74.39       77.17     10.64 o 
   1  13   5       15.34       28.70      9.60 o 
   2  13   5       22.38       32.86     11.58 o 
   3  13   5       66.54       73.03     10.71 o 
   4  13   5       15.78       10.45     10.79 o 
   5  13   5       26.31       22.44     13.16 o 
   6  13   5       12.89        3.96     13.93 o 
   7  13   5        1.32       -3.49     13.05 o 
   8  13   5      346.16      396.25     27.57 o 
   9  13   5       11.92       22.91     15.15 o 
  -8  14   5       95.62      102.88     16.35 o 
  -7  14   5      218.66      228.51     23.59 o 
  -6  14   5       52.56       32.15     14.28 o 
  -5  14   5      258.28      273.14     23.82 o 
  -4  14   5        1.72       12.33     11.56 o 
  -3  14   5      460.48      498.87     22.50 o 
  -2  14   5       18.07       26.14     10.95 o 
  -1  14   5      150.69      178.79     14.32 o 
   0  14   5       73.15       78.41     11.53 o 
   1  14   5       25.47       38.40     11.05 o 
   2  14   5       99.57       98.25     15.02 o 
   3  14   5       58.65       59.41     12.67 o 
   4  14   5      138.04      127.97     16.01 o 
   5  14   5       68.93       55.41     15.56 o 
   6  14   5      284.88      315.41     24.11 o 
   7  14   5      333.29      394.63     30.41 o 
   8  14   5       39.75       43.63     15.59 o 
  -7  15   5       27.33       35.07     15.21 o 
  -6  15   5       32.31       50.49     15.12 o 
  -5  15   5        0.26       23.39     13.23 o 
  -4  15   5      277.21      276.38     18.74 o 
  -3  15   5       15.88       23.35     11.56 o 
  -2  15   5       86.60       61.13     13.07 o 
  -1  15   5       68.03       77.42     13.56 o 
   0  15   5        0.23        7.07     11.89 o 
   1  15   5       43.67       50.37     13.23 o 
   2  15   5      347.41      355.03     20.71 o 
   3  15   5       10.70       13.29     12.50 o 
   4  15   5       78.37       87.09     17.78 o 
   5  15   5      110.01       96.49     18.01 o 
   6  15   5      195.01      194.77     21.91 o 
   7  15   5       31.11       26.81     15.24 o 
  -5  16   5       75.06       79.64     19.22 o 
  -4  16   5       18.84       26.86     14.71 o 
  -3  16   5       20.53       33.79     15.69 o 
  -2  16   5        2.60       19.52     12.19 o 
  -1  16   5       21.07       18.93     15.51 o 
   0  16   5      128.10      140.67     15.05 o 
   1  16   5        5.45       13.49     11.80 o 
   2  16   5      268.76      289.66     17.84 o 
   3  16   5       81.79      114.11     20.39 o 
   4  16   5       42.85       61.50     16.29 o 
   5  16   5       14.14        4.44     14.46 o 
  -3  17   5       16.05       17.63     14.62 o 
  -2  17   5       11.97        8.89     14.36 o 
  -1  17   5       47.43       28.24     14.17 o 
   0  17   5       21.93        7.28     12.99 o 
   1  17   5      116.91      114.17     16.28 o 
   2  17   5       82.06      109.29     18.01 o 
   3  17   5        0.01       -3.01     14.48 o 
 -13   0   6       13.88       20.88     20.24 o 
 -12   0   6        1.00        3.76     15.88 o 
 -11   0   6       49.29       46.30     16.85 o 
 -10   0   6        3.18       11.20     13.71 o 
  -9   0   6      202.74      156.11     17.45 o 
  -8   0   6     2758.85     2700.13     49.40 o 
  -7   0   6      279.52      232.09     14.33 o 
  -6   0   6      545.93      535.97     15.18 o 
  -5   0   6     1219.93     1242.23     20.92 o 
  -4   0   6        0.25       -4.03      5.17 o 
  -3   0   6       66.14       59.78      9.49 o 
  -2   0   6      965.08      950.23     17.54 o 
  -1   0   6     1406.94     1449.90     33.51 o 
   0   0   6        5.14        8.65      5.91 o 
   1   0   6     1850.02     1863.23     38.79 o 
   2   0   6      136.77      154.08     11.41 o 
   3   0   6        2.25       -0.50      5.49 o 
   4   0   6       14.11        4.70      5.27 o 
   5   0   6      280.47      249.28     19.28 o 
   6   0   6     4959.09     4716.21     88.22 o 
   7   0   6        0.40       11.36     11.05 o 
   8   0   6     1244.70     1136.27     35.69 o 
   9   0   6       34.07       30.83     13.55 o 
  10   0   6        0.56       23.10     19.61 o 
  11   0   6       67.50      104.38     30.68 o 
  12   0   6        4.59       10.75     22.17 o 
  13   0   6        8.78       43.00     24.90 o 
 -13   1   6       83.09       55.05     13.77 o 
 -12   1   6       81.04       92.59     13.88 o 
 -11   1   6       23.26       15.59     10.89 o 
 -10   1   6       24.16       28.84     10.33 o 
  -9   1   6       11.80       10.53      7.99 o 
  -8   1   6     1374.19     1369.29     31.56 o 
  -7   1   6     4922.91     4892.12     58.14 o 
  -6   1   6        0.26        5.82      5.14 o 
  -5   1   6        9.84        1.44      4.01 o 
  -4   1   6       23.18       21.65      3.92 o 
  -3   1   6      125.23      126.47      6.16 o 
  -2   1   6        0.05       -5.94      3.92 o 
  -1   1   6      112.43      119.29      6.47 o 
   0   1   6        0.00       -3.02      4.00 o 
   1   1   6        5.01        7.08      4.75 o 
   2   1   6        4.15        2.96      4.35 o 
   3   1   6        4.64        5.16      4.16 o 
   4   1   6      134.08      133.81      6.80 o 
   5   1   6       69.00       68.17      7.84 o 
   6   1   6      829.13      805.51     19.26 o 
   7   1   6     9131.75     8453.08    104.06 o 
   8   1   6      110.38      114.13     11.84 o 
   9   1   6        3.74       22.46      9.26 o 
  10   1   6        0.55        8.11     11.85 o 
  11   1   6      116.49      137.00     19.71 o 
  12   1   6       58.41       98.08     29.14 o 
  13   1   6       59.59       91.50     20.16 o 
 -13   2   6        0.03       -7.04     13.07 o 
 -12   2   6        9.73       -4.48     11.42 o 
 -11   2   6        3.84        8.85     10.64 o 
 -10   2   6       47.83       53.94     10.25 o 
  -9   2   6       10.96       18.50      8.11 o 
  -8   2   6        4.59       10.04      7.12 o 
  -7   2   6      494.72      500.63     16.75 o 
  -6   2   6      285.23      299.74     10.45 o 
  -5   2   6       14.25        5.28      5.22 o 
  -4   2   6      187.64      181.76      7.56 o 
  -3   2   6        0.26        6.40      3.97 o 
  -2   2   6       87.79       85.75      5.35 o 
  -1   2   6     2412.26     2429.86     25.13 o 
   0   2   6        3.98       -2.65      3.83 o 
   1   2   6      385.66      422.65      9.96 o 
   2   2   6      236.31      272.65      8.70 o 
   3   2   6       36.54       46.97      5.12 o 
   4   2   6       36.17       30.02      4.06 o 
   5   2   6       43.24       35.30      6.66 o 
   6   2   6     1131.60     1137.03     23.26 o 
   7   2   6      304.01      299.22     15.76 o 
   8   2   6      174.27      189.92     12.77 o 
   9   2   6      259.14      286.78     15.46 o 
  10   2   6        5.77       14.74     11.92 o 
  11   2   6       22.34       40.67     15.58 o 
  12   2   6       41.34       27.55     17.50 o 
  13   2   6      130.79      150.80     22.77 o 
 -13   3   6      104.90      116.61     16.30 o 
 -12   3   6       21.17       32.66     13.69 o 
 -11   3   6       44.82       49.67     12.88 o 
 -10   3   6       35.72       51.63     10.99 o 
  -9   3   6        0.66        0.77      8.49 o 
  -8   3   6        0.72       16.49      8.03 o 
  -7   3   6        6.38        4.50      6.73 o 
  -6   3   6      252.99      260.80     11.13 o 
  -5   3   6      328.96      313.80     11.02 o 
  -4   3   6       67.98       77.03      6.83 o 
  -3   3   6       11.70       10.63      3.80 o 
  -2   3   6       21.18       25.29      4.09 o 
  -1   3   6     2289.87     2418.87     25.56 o 
   0   3   6     5345.09     5674.84     45.47 o 
   1   3   6       48.74       53.51      6.94 o 
   2   3   6      140.17      145.50      6.89 o 
   3   3   6       37.14       34.74      4.39 o 
   4   3   6      328.76      309.64      9.09 o 
   5   3   6       23.43       35.78      6.51 o 
   6   3   6        3.82        5.93      6.84 o 
   7   3   6      681.07      590.40     19.49 o 
   8   3   6       11.97       20.77      8.17 o 
   9   3   6       22.94       44.33     11.78 o 
  10   3   6        0.04        4.94     11.17 o 
  11   3   6       15.07       32.13     14.62 o 
  12   3   6       48.42       49.64     21.32 o 
  13   3   6       33.16       79.22     21.92 o 
 -13   4   6       48.56       49.49     15.80 o 
 -12   4   6       16.93       18.05     13.89 o 
 -11   4   6        0.31        0.55     11.47 o 
 -10   4   6       23.08       29.51     10.41 o 
  -9   4   6        0.15       19.37      9.47 o 
  -8   4   6      100.08       95.36      9.36 o 
  -7   4   6        2.64       12.69      6.81 o 
  -6   4   6       63.88       52.10      7.79 o 
  -5   4   6      140.66      153.83      9.59 o 
  -4   4   6      528.47      504.26     16.64 o 
  -3   4   6       73.91       67.00      5.17 o 
  -2   4   6       71.70       78.55      4.64 o 
  -1   4   6      443.62      499.51      9.03 o 
   0   4   6        7.44        6.91      3.74 o 
   1   4   6      532.85      598.60      9.75 o 
   2   4   6      197.33      220.96      6.85 o 
   3   4   6      175.64      171.52      6.11 o 
   4   4   6       28.40       14.72      5.38 o 
   5   4   6        2.07        0.10      5.80 o 
   6   4   6        0.01        8.48      6.06 o 
   7   4   6        1.58       11.52      8.28 o 
   8   4   6        7.86       21.52      8.45 o 
   9   4   6       34.96       48.07     10.00 o 
  10   4   6       25.88       47.65     12.92 o 
  11   4   6        1.13       29.22     16.14 o 
  12   4   6       88.46       81.26     21.98 o 
  13   4   6      389.71      506.44     45.28 o 
 -13   5   6        2.14      -12.43     12.40 o 
 -12   5   6       33.24       43.86     13.96 o 
 -11   5   6       22.01       26.23     12.40 o 
 -10   5   6       10.48       29.75     10.25 o 
  -9   5   6        8.14       24.24      8.75 o 
  -8   5   6        4.37        7.02      7.38 o 
  -7   5   6      579.83      601.04     15.20 o 
  -6   5   6       75.00       86.49      8.73 o 
  -5   5   6       12.86       14.79      6.46 o 
  -4   5   6      220.61      254.04      9.69 o 
  -3   5   6       11.03       13.24      4.86 o 
  -2   5   6       17.09       23.14      4.20 o 
  -1   5   6       57.04       68.73      4.73 o 
   0   5   6      296.80      312.59      7.07 o 
   1   5   6       21.28       20.96      3.87 o 
   2   5   6        7.89       20.30      4.20 o 
   3   5   6       16.33       16.01      4.53 o 
   4   5   6      733.52      763.28     14.36 o 
   5   5   6        5.50       10.02      5.95 o 
   6   5   6        0.42        3.25      5.89 o 
   7   5   6      807.50      666.54     20.79 o 
   8   5   6        0.96       15.61      8.41 o 
   9   5   6        1.08       19.98     12.97 o 
  10   5   6       17.60       34.21     16.01 o 
  11   5   6        3.39       25.48     17.24 o 
  12   5   6       11.80       45.95     21.85 o 
  13   5   6        6.47       34.55     26.70 o 
 -12   6   6       61.80       63.59     13.89 o 
 -11   6   6       33.03       22.95     12.26 o 
 -10   6   6        2.15       22.06     10.73 o 
  -9   6   6       49.08       41.17     10.63 o 
  -8   6   6      214.45      199.63     12.51 o 
  -7   6   6      172.97      183.98     15.24 o 
  -6   6   6       16.35        8.25      6.79 o 
  -5   6   6      115.89      123.77      8.73 o 
  -4   6   6      113.29      104.59      7.90 o 
  -3   6   6       55.33       52.34      6.34 o 
  -2   6   6       84.46       82.33      5.72 o 
  -1   6   6      179.22      179.28      7.20 o 
   0   6   6        6.49        8.84      4.68 o 
   1   6   6       42.85       35.97      5.30 o 
   2   6   6      132.99      147.94      7.41 o 
   3   6   6       12.64        2.28      5.07 o 
   4   6   6      188.94      216.90     13.02 o 
   5   6   6       35.03       33.83      7.12 o 
   6   6   6       98.31       65.53      8.59 o 
   7   6   6        0.02       11.83      8.44 o 
   8   6   6      112.95       90.69     11.56 o 
   9   6   6      168.51      151.60     18.39 o 
  10   6   6        0.04        3.40     15.06 o 
  11   6   6       26.51        4.75     16.58 o 
  12   6   6       48.28       89.92     24.89 o 
 -12   7   6       39.21       50.82     14.22 o 
 -11   7   6        2.16       16.11     12.40 o 
 -10   7   6        0.32        8.64     14.18 o 
  -9   7   6       61.00       60.87     10.10 o 
  -8   7   6       46.27       38.85      9.25 o 
  -7   7   6        1.41        9.64      8.06 o 
  -6   7   6       40.29       45.63      8.43 o 
  -5   7   6       47.26       59.97      8.48 o 
  -4   7   6      222.35      226.65     10.59 o 
  -3   7   6      234.17      218.13     10.87 o 
  -2   7   6       10.57        4.21      6.16 o 
  -1   7   6        2.09        1.81      5.45 o 
   0   7   6      660.99      647.53     15.66 o 
   1   7   6      168.45      187.38     10.54 o 
   2   7   6        8.84        4.40      6.77 o 
   3   7   6      804.92      778.93     18.19 o 
   4   7   6      395.69      398.66     16.72 o 
   5   7   6      173.93      181.46     11.10 o 
   6   7   6       29.17       35.05      7.93 o 
   7   7   6      191.06      187.23     12.33 o 
   8   7   6       27.06       16.94      9.79 o 
   9   7   6        0.00      -13.78     11.99 o 
  10   7   6        1.14       16.64     13.58 o 
  11   7   6      190.88      194.54     23.61 o 
  12   7   6       63.11       69.64     33.44 o 
 -12   8   6        8.28        2.64     13.86 o 
 -11   8   6        1.21       -7.28     12.64 o 
 -10   8   6        0.30        5.46     12.23 o 
  -9   8   6       16.91       26.53      9.86 o 
  -8   8   6       89.83       91.79     11.58 o 
  -7   8   6      142.31      138.17     12.47 o 
  -6   8   6       53.71       44.34     12.52 o 
  -5   8   6      119.23      127.22     10.85 o 
  -4   8   6        6.64       25.49      7.48 o 
  -3   8   6        0.64        1.94      6.23 o 
  -2   8   6        1.31       -0.18      6.45 o 
  -1   8   6      811.53      810.91     16.82 o 
   0   8   6       87.64       77.80      7.94 o 
   1   8   6      299.60      276.11     12.71 o 
   2   8   6       22.31       30.42      7.86 o 
   3   8   6       21.82       29.20      8.16 o 
   4   8   6        8.27       14.97      8.44 o 
   5   8   6      144.24      124.37     13.22 o 
   6   8   6        9.51       21.07      8.61 o 
   7   8   6        4.84       12.02      9.33 o 
   8   8   6        7.82       18.13     12.53 o 
   9   8   6        3.47        3.70     14.36 o 
  10   8   6       24.57       38.13     15.94 o 
  11   8   6       52.37       42.71     17.62 o 
  12   8   6       64.47       58.43     23.48 o 
 -11   9   6        1.31        2.08     13.94 o 
 -10   9   6        0.29       30.96     13.31 o 
  -9   9   6      209.14      190.79     16.90 o 
  -8   9   6      188.90      185.20     15.45 o 
  -7   9   6       50.23       43.18     11.11 o 
  -6   9   6        0.35        6.93      9.23 o 
  -5   9   6      124.52      118.97     11.26 o 
  -4   9   6       13.47       19.08      7.62 o 
  -3   9   6        5.01       -2.14      7.12 o 
  -2   9   6        8.38        3.47      6.97 o 
  -1   9   6      955.23      954.09     25.42 o 
   0   9   6      247.50      269.21     11.64 o 
   1   9   6       52.00       47.61      7.55 o 
   2   9   6      145.13      133.78     10.21 o 
   3   9   6      243.06      285.98     17.53 o 
   4   9   6      343.43      342.34     19.05 o 
   5   9   6      293.76      246.65     14.40 o 
   6   9   6       10.17       15.74      9.68 o 
   7   9   6       20.96       13.15     12.04 o 
   8   9   6       21.55       -0.74     15.15 o 
   9   9   6       10.92       21.74     14.94 o 
  10   9   6       10.92       25.96     16.49 o 
  11   9   6      105.59       89.49     25.00 o 
 -11  10   6        0.28        2.79     13.99 o 
 -10  10   6        4.20       -4.83     12.48 o 
  -9  10   6       13.09       16.49     12.76 o 
  -8  10   6       38.39       41.72     13.74 o 
  -7  10   6       65.57       45.04     12.06 o 
  -6  10   6      211.09      200.91     14.38 o 
  -5  10   6       15.69       15.50      9.50 o 
  -4  10   6       42.85       51.70     10.60 o 
  -3  10   6      133.56      128.60     11.21 o 
  -2  10   6       17.70       22.75      8.09 o 
  -1  10   6      203.88      236.32     15.62 o 
   0  10   6      117.63      110.90     10.29 o 
   1  10   6        7.72        7.02      6.53 o 
   2  10   6      952.27      962.45     21.40 o 
   3  10   6       45.41       41.97      9.40 o 
   4  10   6       18.65        2.91      9.08 o 
   5  10   6      267.63      232.72     17.70 o 
   6  10   6        6.59       15.50     12.31 o 
   7  10   6       14.81        8.41     13.55 o 
   8  10   6       79.74       73.53     20.11 o 
   9  10   6        0.51       16.58     18.03 o 
  10  10   6       81.94       84.84     24.86 o 
  11  10   6        1.03      -27.42     22.61 o 
 -10  11   6        0.63       -6.12     13.11 o 
  -9  11   6       47.58       60.61     14.05 o 
  -8  11   6        0.03        6.94     12.84 o 
  -7  11   6       26.68       36.19     14.79 o 
  -6  11   6      132.12      143.36     16.34 o 
  -5  11   6       39.87       43.32     13.70 o 
  -4  11   6      169.70      170.47     15.67 o 
  -3  11   6      123.18      119.41     10.86 o 
  -2  11   6      149.21      167.68     11.95 o 
  -1  11   6      412.29      443.06     16.68 o 
   0  11   6     2725.15     2772.46     40.75 o 
   1  11   6       45.98       38.62      9.11 o 
   2  11   6      293.82      302.57     15.85 o 
   3  11   6      104.65      108.35     11.84 o 
   4  11   6       48.34       56.73     12.16 o 
   5  11   6        0.84       -2.91     11.19 o 
   6  11   6       25.75       35.60     14.58 o 
   7  11   6       38.14       73.01     17.26 o 
   8  11   6       56.05       62.05     17.90 o 
   9  11   6        0.30       30.08     21.87 o 
  10  11   6       52.58       16.29     24.24 o 
  -9  12   6        7.68       -4.43     13.10 o 
  -8  12   6        6.20       15.78     14.18 o 
  -7  12   6      253.77      294.02     23.58 o 
  -6  12   6      148.25      130.58     18.36 o 
  -5  12   6        6.29       22.91     13.42 o 
  -4  12   6       28.39       36.02     11.58 o 
  -3  12   6        0.42       -6.84      9.93 o 
  -2  12   6       93.92       96.02     14.94 o 
  -1  12   6      548.74      575.76     21.95 o 
   0  12   6      256.05      287.38     18.12 o 
   1  12   6       34.96       25.62     10.88 o 
   2  12   6      114.98      122.73     14.53 o 
   3  12   6       58.54       49.56     14.72 o 
   4  12   6       92.93      113.61     15.35 o 
   5  12   6      131.41      153.65     20.50 o 
   6  12   6      161.31      215.52     22.25 o 
   7  12   6        2.39       -7.40     15.10 o 
   8  12   6       18.97        7.43     17.45 o 
   9  12   6        8.05        4.27     19.99 o 
  -8  13   6      465.63      462.39     26.33 o 
  -7  13   6      150.81      172.93     20.58 o 
  -6  13   6      229.77      264.41     28.06 o 
  -5  13   6       32.36       34.85     16.11 o 
  -4  13   6       29.47       52.65     13.71 o 
  -3  13   6        7.95       24.44     12.26 o 
  -2  13   6       43.03       53.53     12.27 o 
  -1  13   6      235.89      255.12     16.99 o 
   0  13   6      121.62      131.72     15.69 o 
   1  13   6       26.31       14.02     11.41 o 
   2  13   6      173.43      167.20     16.02 o 
   3  13   6        0.35       24.78     13.23 o 
   4  13   6      115.96      149.21     18.56 o 
   5  13   6       13.04        9.77     15.36 o 
   6  13   6       50.29       78.54     19.62 o 
   7  13   6      691.47      827.14     38.47 o 
   8  13   6        8.85       20.76     18.07 o 
  -7  14   6        8.96        4.19     15.73 o 
  -6  14   6        5.21        4.73     14.52 o 
  -5  14   6      139.55      126.02     18.63 o 
  -4  14   6       38.06       36.67     13.97 o 
  -3  14   6      104.85       82.30     15.35 o 
  -2  14   6        9.24       20.15     12.43 o 
  -1  14   6       26.09       14.58     12.81 o 
   0  14   6        6.89        8.27     12.95 o 
   1  14   6        5.68        8.63     12.63 o 
   2  14   6       49.11       64.72     16.60 o 
   3  14   6        3.43        5.31     13.68 o 
   4  14   6       98.60      115.22     24.48 o 
   5  14   6        0.33        7.68     16.80 o 
   6  14   6      271.97      352.12     29.58 o 
   7  14   6       10.54        7.97     17.74 o 
  -6  15   6       93.74      102.19     17.93 o 
  -5  15   6       46.12       68.10     15.78 o 
  -4  15   6       11.58       -0.61     13.27 o 
  -3  15   6        2.31       18.05     14.25 o 
  -2  15   6       10.05       12.25     13.43 o 
  -1  15   6       13.06       18.37     13.32 o 
   0  15   6      248.89      270.87     21.37 o 
   1  15   6        0.00       14.91     13.66 o 
   2  15   6       12.79       11.43     15.49 o 
   3  15   6        0.69       31.08     15.95 o 
   4  15   6        2.45       -8.43     16.78 o 
   5  15   6       49.69       63.97     28.16 o 
   6  15   6       87.98       78.77     22.44 o 
  -4  16   6       41.33       46.15     16.32 o 
  -3  16   6       34.55       61.33     14.97 o 
  -2  16   6        0.13        4.50     16.54 o 
  -1  16   6      195.19      239.91     19.06 o 
   0  16   6        9.14       18.67     14.83 o 
   1  16   6       13.86       10.14     13.73 o 
   2  16   6        0.11        3.35     14.15 o 
   3  16   6        0.20       -4.56     14.75 o 
   4  16   6       84.28       71.66     19.95 o 
 -13   1   7        9.16       36.87     15.41 o 
 -12   1   7       35.05       42.94     16.77 o 
 -11   1   7       40.18       35.22     12.09 o 
 -10   1   7       58.36       33.01     11.34 o 
  -9   1   7      146.23      122.08     11.43 o 
  -8   1   7      162.06      151.73     10.99 o 
  -7   1   7        2.37       -0.34      6.36 o 
  -6   1   7       79.83       64.96      7.06 o 
  -5   1   7      239.86      268.46      9.10 o 
  -4   1   7      182.73      172.54      7.98 o 
  -3   1   7        4.94        4.04      5.15 o 
  -2   1   7      609.86      605.16     11.09 o 
  -1   1   7      432.22      426.99     11.34 o 
   0   1   7       17.10        9.43      5.25 o 
   1   1   7      132.74      126.72      7.92 o 
   2   1   7      207.60      196.20      9.63 o 
   3   1   7      221.73      207.98      8.33 o 
   4   1   7      220.30      227.52     10.85 o 
   5   1   7      249.73      255.50     12.91 o 
   6   1   7     1133.07     1044.97     26.18 o 
   7   1   7        8.21        5.59      7.70 o 
   8   1   7        2.14       -0.54      9.65 o 
   9   1   7       12.38       12.64     11.41 o 
  10   1   7       99.27      122.24     18.57 o 
  11   1   7      117.36      197.54     21.54 o 
  12   1   7        0.02       21.08     15.96 o 
 -12   2   7       10.43       25.36     14.02 o 
 -11   2   7       13.09       24.22     12.50 o 
 -10   2   7        8.78        4.59     11.06 o 
  -9   2   7      765.29      712.27     25.80 o 
  -8   2   7      827.12      802.52     19.32 o 
  -7   2   7      508.90      494.13     15.41 o 
  -6   2   7      107.69      118.18      8.33 o 
  -5   2   7       25.09       17.68      5.94 o 
  -4   2   7      122.11      145.88      9.04 o 
  -3   2   7       98.61      102.15      7.53 o 
  -2   2   7        8.84        6.75      4.55 o 
  -1   2   7      688.15      686.47     13.34 o 
   0   2   7      361.01      386.77     10.05 o 
   1   2   7        6.12        3.88      4.85 o 
   2   2   7       41.15       36.94      6.06 o 
   3   2   7       76.30       87.43      6.53 o 
   4   2   7     1920.40     1845.40     27.45 o 
   5   2   7      104.49      109.55      9.13 o 
   6   2   7      206.76      203.44     11.83 o 
   7   2   7       28.47       19.73     10.08 o 
   8   2   7       11.91       11.14      9.46 o 
   9   2   7       12.79       23.09     11.37 o 
  10   2   7       46.31       23.49     14.35 o 
  11   2   7      160.97      191.81     22.20 o 
  12   2   7      239.99      324.56     26.68 o 
 -12   3   7       45.05       52.51     15.04 o 
 -11   3   7       27.74       24.19     12.89 o 
 -10   3   7       74.63       70.80     13.62 o 
  -9   3   7       62.42       57.50     11.00 o 
  -8   3   7      201.75      198.51     13.07 o 
  -7   3   7        6.46       14.23      7.82 o 
  -6   3   7      222.72      208.00     10.88 o 
  -5   3   7        1.25       -1.64      6.05 o 
  -4   3   7       51.33       41.62      6.66 o 
  -3   3   7        7.00        9.26      5.02 o 
  -2   3   7      408.01      436.16     11.19 o 
  -1   3   7     1611.96     1695.22     20.49 o 
   0   3   7       18.75       20.54      4.99 o 
   1   3   7      184.25      185.66      7.95 o 
   2   3   7      294.79      313.45     10.21 o 
   3   3   7      169.26      165.53      7.41 o 
   4   3   7       43.73       32.52      6.67 o 
   5   3   7      168.74      163.06      9.61 o 
   6   3   7      299.74      289.54     16.16 o 
   7   3   7        5.63       12.39      7.67 o 
   8   3   7        4.00       21.87      8.51 o 
   9   3   7       79.32       87.80     14.18 o 
  10   3   7        7.26       22.78     13.33 o 
  11   3   7       11.13       43.41     17.24 o 
  12   3   7       23.00       45.85     20.17 o 
 -12   4   7        0.00       -0.70     13.42 o 
 -11   4   7       87.83      114.54     20.43 o 
 -10   4   7        2.54       11.26     12.08 o 
  -9   4   7       10.76       18.08      9.83 o 
  -8   4   7       20.77       14.78      8.69 o 
  -7   4   7       14.53       15.21      7.78 o 
  -6   4   7       30.80       40.21      7.77 o 
  -5   4   7        4.00       12.81      6.59 o 
  -4   4   7       32.69       38.08      5.90 o 
  -3   4   7       26.97       40.95      6.40 o 
  -2   4   7      605.09      643.09     13.17 o 
  -1   4   7      227.86      239.78      7.36 o 
   0   4   7      645.93      632.08     11.15 o 
   1   4   7      130.63      162.50     11.20 o 
   2   4   7       97.41       96.63      6.47 o 
   3   4   7        2.24        6.50      5.39 o 
   4   4   7       45.65       39.93      6.56 o 
   5   4   7       22.01       45.37      8.24 o 
   6   4   7      120.21      122.37      9.98 o 
   7   4   7        0.44       13.63      7.91 o 
   8   4   7       33.24       25.37     11.81 o 
   9   4   7       10.44       15.60     21.75 o 
  10   4   7        5.16       25.65     16.25 o 
  11   4   7      160.53      187.24     24.87 o 
  12   4   7       50.80       99.80     27.95 o 
 -12   5   7       20.38       34.22     14.55 o 
 -11   5   7       65.33       88.25     15.20 o 
 -10   5   7        5.42       27.21     11.39 o 
  -9   5   7       61.76       46.93     10.35 o 
  -8   5   7      193.87      183.90     13.03 o 
  -7   5   7        4.71        2.22      7.41 o 
  -6   5   7      153.11      137.17      9.82 o 
  -5   5   7       45.74       35.41      7.54 o 
  -4   5   7        0.14        5.08      5.81 o 
  -3   5   7      156.14      157.33     10.68 o 
  -2   5   7       22.87       25.57      5.89 o 
  -1   5   7      290.46      351.73     10.16 o 
   0   5   7      105.50       93.46      7.11 o 
   1   5   7      217.99      209.89      8.21 o 
   2   5   7       84.51       90.85      6.95 o 
   3   5   7       73.42       73.97      7.24 o 
   4   5   7        6.66       12.41      6.27 o 
   5   5   7       23.55       29.85      7.30 o 
   6   5   7       60.91       34.57      7.88 o 
   7   5   7      133.06      132.97     12.31 o 
   8   5   7       16.36       10.63     13.67 o 
   9   5   7       19.65       10.29     15.95 o 
  10   5   7        0.02       24.14     16.10 o 
  11   5   7        4.16       15.37     16.79 o 
  12   5   7        0.88      -13.82     19.27 o 
 -12   6   7       26.30       28.53     15.39 o 
 -11   6   7       14.89       24.50     12.91 o 
 -10   6   7       12.01       -9.14     10.64 o 
  -9   6   7       73.74       56.35     11.78 o 
  -8   6   7       28.84       43.09     10.09 o 
  -7   6   7        3.04        9.26      8.32 o 
  -6   6   7       48.45       50.57      8.79 o 
  -5   6   7       88.91      105.64     10.14 o 
  -4   6   7       31.05       28.22      7.12 o 
  -3   6   7       59.11       58.90      7.86 o 
  -2   6   7      383.44      404.64     13.97 o 
  -1   6   7       35.09       41.80      7.09 o 
   0   6   7      260.56      273.15     13.24 o 
   1   6   7       30.68       31.53      6.96 o 
   2   6   7        7.62        9.75      6.11 o 
   3   6   7        0.13        1.84      6.47 o 
   4   6   7        4.02       17.57      7.15 o 
   5   6   7      686.10      531.34     27.22 o 
   6   6   7       38.74       28.37      7.50 o 
   7   6   7       20.80       31.02     12.75 o 
   8   6   7      401.03      345.92     25.54 o 
   9   6   7       15.33       31.50     14.03 o 
  10   6   7      184.17      176.84     20.76 o 
  11   6   7       79.15       78.23     18.31 o 
  12   6   7        6.30       14.58     18.60 o 
 -11   7   7       41.06       62.49     15.26 o 
 -10   7   7       15.01        9.38     11.72 o 
  -9   7   7      211.90      218.69     17.16 o 
  -8   7   7      689.03      709.77     22.02 o 
  -7   7   7        0.35        2.82      9.08 o 
  -6   7   7       12.15        9.15      8.76 o 
  -5   7   7        0.64        6.08      7.85 o 
  -4   7   7        0.01        4.52      7.09 o 
  -3   7   7       80.40       84.55      8.79 o 
  -2   7   7        0.21        9.43      6.22 o 
  -1   7   7       82.15       73.65      7.76 o 
   0   7   7        0.28        9.32      6.31 o 
   1   7   7        0.09        0.28      6.26 o 
   2   7   7       59.67       49.45      8.22 o 
   3   7   7       23.10       21.17      8.32 o 
   4   7   7      119.99       94.53      9.63 o 
   5   7   7      459.22      451.59     16.30 o 
   6   7   7     2140.42     1658.76     38.85 o 
   7   7   7       33.39       25.62     11.17 o 
   8   7   7        0.20       -6.50     11.55 o 
   9   7   7        3.80       14.32     14.00 o 
  10   7   7        1.33      -15.57     13.86 o 
  11   7   7        2.25       12.93     20.79 o 
 -11   8   7       35.82       58.39     16.09 o 
 -10   8   7       13.37       15.10     12.58 o 
  -9   8   7      301.03      296.91     19.13 o 
  -8   8   7      330.64      368.69     19.53 o 
  -7   8   7        0.02       -0.96      9.12 o 
  -6   8   7      445.40      439.43     17.76 o 
  -5   8   7        1.18        7.14      8.75 o 
  -4   8   7       25.14       24.14      8.19 o 
  -3   8   7      367.88      384.81     14.14 o 
  -2   8   7      306.37      342.79     12.57 o 
  -1   8   7        5.48       10.16      6.83 o 
   0   8   7       19.38       14.39      7.26 o 
   1   8   7       10.32       14.84      7.58 o 
   2   8   7        8.47        4.17      7.58 o 
   3   8   7       41.87       55.88      9.63 o 
   4   8   7      238.71      214.64     13.53 o 
   5   8   7      839.60      693.23     20.15 o 
   6   8   7       88.15       61.82     11.45 o 
   7   8   7       98.64       95.38     16.02 o 
   8   8   7      125.93      182.93     20.15 o 
   9   8   7        0.00       11.67     14.27 o 
  10   8   7      135.29      114.35     19.54 o 
  11   8   7        7.79       13.65     18.31 o 
 -10   9   7        0.00        9.24     12.75 o 
  -9   9   7       37.45       49.61     14.30 o 
  -8   9   7       39.50       38.62     13.16 o 
  -7   9   7        5.49        9.02     11.97 o 
  -6   9   7       71.75       64.77     11.32 o 
  -5   9   7        0.56       -2.50      8.43 o 
  -4   9   7       15.01       29.45      8.99 o 
  -3   9   7        6.91       12.26      8.17 o 
  -2   9   7      231.18      268.99     12.31 o 
  -1   9   7     3559.05     3790.29     49.84 o 
   0   9   7        4.24       -0.27      7.71 o 
   1   9   7       12.32       -2.12      7.65 o 
   2   9   7        1.11       -0.94      7.88 o 
   3   9   7        7.32       19.58      8.54 o 
   4   9   7       12.84       24.70      9.53 o 
   5   9   7        1.73        1.07     13.77 o 
   6   9   7       72.41       72.02     13.57 o 
   7   9   7        6.75       18.48     12.41 o 
   8   9   7       54.65       44.04     15.53 o 
   9   9   7       27.07        1.69     15.39 o 
  10   9   7       12.53       17.16     16.89 o 
 -10  10   7        3.42        0.18     13.81 o 
  -9  10   7        8.83        8.64     13.02 o 
  -8  10   7       13.41      -11.73     12.58 o 
  -7  10   7       15.36       25.61     12.70 o 
  -6  10   7      337.10      360.13     21.20 o 
  -5  10   7       37.06       26.79     11.15 o 
  -4  10   7        0.95        3.31      9.12 o 
  -3  10   7      981.47      965.31     23.32 o 
  -2  10   7     3723.12     3810.35     57.12 o 
  -1  10   7       11.87        5.13     11.03 o 
   0  10   7       74.69       88.36     11.07 o 
   1  10   7      179.43      172.68     12.86 o 
   2  10   7        5.29       -3.31      8.53 o 
   3  10   7       14.26       24.31     10.06 o 
   4  10   7       12.18       17.32     12.24 o 
   5  10   7        9.31       19.40     12.11 o 
   6  10   7      168.56      183.87     21.48 o 
   7  10   7      101.42      116.46     18.31 o 
   8  10   7       72.17       62.96     21.79 o 
   9  10   7       43.49       22.52     24.80 o 
  10  10   7       40.83       11.49     23.95 o 
  -9  11   7        0.03       38.94     14.47 o 
  -8  11   7       60.37       67.86     15.54 o 
  -7  11   7        4.64        2.51     12.81 o 
  -6  11   7       15.97       15.21     13.25 o 
  -5  11   7        3.01        7.10     13.78 o 
  -4  11   7       54.71       63.04     18.92 o 
  -3  11   7      163.61      198.41     15.42 o 
  -2  11   7      694.47      720.11     23.14 o 
  -1  11   7     1877.98     1879.56     36.32 o 
   0  11   7       86.84       80.51     13.03 o 
   1  11   7      366.05      389.06     26.50 o 
   2  11   7       48.45       44.94     12.73 o 
   3  11   7       86.86       86.43     13.67 o 
   4  11   7       37.13       57.85     15.37 o 
   5  11   7       57.45       39.58     15.96 o 
   6  11   7       57.00       40.92     15.94 o 
   7  11   7       10.44       12.91     15.82 o 
   8  11   7       16.86       16.08     20.10 o 
   9  11   7       36.58       16.12     22.98 o 
  -8  12   7       24.09       14.98     16.21 o 
  -7  12   7        8.13       33.24     16.03 o 
  -6  12   7      145.36      148.00     34.83 o 
  -5  12   7        0.18       -3.82     13.86 o 
  -4  12   7       39.23       43.43     13.77 o 
  -3  12   7      372.41      363.96     21.78 o 
  -2  12   7      433.13      480.72     22.88 o 
  -1  12   7      296.04      309.78     19.53 o 
   0  12   7     1394.67     1379.97     44.51 o 
   1  12   7       14.23        2.28     10.26 o 
   2  12   7       19.93       20.31     15.88 o 
   3  12   7        1.33       -6.07     13.97 o 
   4  12   7      436.24      466.40     27.54 o 
   5  12   7       34.40       37.16     17.21 o 
   6  12   7       78.15       72.67     26.29 o 
   7  12   7       42.58       39.38     18.09 o 
   8  12   7        5.56       -1.10     22.29 o 
  -7  13   7        8.98       26.88     17.37 o 
  -6  13   7        6.74       32.26     16.53 o 
  -5  13   7       10.37       33.85     15.14 o 
  -4  13   7        0.07       18.55     15.96 o 
  -3  13   7       28.65       27.85     13.33 o 
  -2  13   7      128.82      116.24     15.83 o 
  -1  13   7        1.22        7.07     12.21 o 
   0  13   7        9.36       37.31     13.25 o 
   1  13   7        0.01       -5.11     11.16 o 
   2  13   7       15.02       11.60     15.57 o 
   3  13   7        8.15        7.46     14.37 o 
   4  13   7       38.63       25.42     17.91 o 
   5  13   7       66.76       45.39     18.49 o 
   6  13   7      509.30      523.25     42.89 o 
   7  13   7       38.81       48.56     21.40 o 
  -6  14   7       40.56       47.27     17.11 o 
  -5  14   7       25.45       16.68     16.55 o 
  -4  14   7      170.92      154.58     21.77 o 
  -3  14   7        0.02        5.09     13.88 o 
  -2  14   7      137.85      127.62     16.60 o 
  -1  14   7       21.49       22.82     13.28 o 
   0  14   7      219.92      226.60     23.85 o 
   1  14   7        1.97       -9.71     15.11 o 
   2  14   7        5.63       23.20     15.13 o 
   3  14   7        0.40        6.13     14.17 o 
   4  14   7      412.70      506.59     50.15 o 
   5  14   7      158.12      184.16     41.06 o 
  -4  15   7       65.73       77.06     18.80 o 
  -3  15   7       29.39       30.77     15.35 o 
  -2  15   7        1.67        5.98     14.62 o 
  -1  15   7        0.78        1.60     13.85 o 
   0  15   7       22.33       12.46     13.94 o 
   1  15   7       32.37       57.17     18.88 o 
   2  15   7      137.75      144.28     21.40 o 
   3  15   7      214.73      256.16     24.28 o 
   4  15   7      263.03      317.55     40.18 o 
 -12   0   8        0.02        2.05     19.33 o 
 -11   0   8      270.52      209.35     25.22 o 
 -10   0   8      962.59      912.20     44.95 o 
  -9   0   8      175.28      109.74     18.72 o 
  -8   0   8        0.35        5.14     11.72 o 
  -7   0   8      170.96      129.72     14.95 o 
  -6   0   8        0.31        2.94      8.40 o 
  -5   0   8      123.16      131.50     12.91 o 
  -4   0   8      128.24      154.27     14.77 o 
  -3   0   8      199.93      199.61     11.71 o 
  -2   0   8       13.64       16.14      8.96 o 
  -1   0   8      604.97      629.68     18.26 o 
   0   0   8      676.22      691.87     20.33 o 
   1   0   8       41.45       34.68     11.40 o 
   2   0   8       54.30       39.93     11.14 o 
   3   0   8     1267.00     1359.37     33.45 o 
   4   0   8     8771.80     8850.11    218.67 o 
   5   0   8      175.25      154.53     15.19 o 
   6   0   8       11.89       43.68     12.67 o 
   7   0   8      425.20      466.81     25.66 o 
   8   0   8       88.93       92.08     21.00 o 
   9   0   8      152.28      165.05     27.57 o 
  10   0   8        5.79       -4.46     19.57 o 
  11   0   8      256.27      280.26     94.13 o 
  12   0   8       72.03      117.84     31.12 o 
 -12   1   8       19.52       38.31     15.49 o 
 -11   1   8       31.54       42.32     13.34 o 
 -10   1   8      656.24      632.81     28.14 o 
  -9   1   8     1006.98      911.21     40.99 o 
  -8   1   8       74.20       80.63      9.90 o 
  -7   1   8        3.91       20.72      6.94 o 
  -6   1   8        2.76        1.64      5.90 o 
  -5   1   8       57.80       52.98      7.98 o 
  -4   1   8        1.78        7.86      6.88 o 
  -3   1   8        6.34       20.83      6.19 o 
  -2   1   8       31.71       34.45      6.61 o 
  -1   1   8        0.01        1.78      5.47 o 
   0   1   8       17.58       23.59      6.14 o 
   1   1   8        2.19       -1.18      5.97 o 
   2   1   8       72.67       71.54      8.54 o 
   3   1   8      219.55      210.89      9.76 o 
   4   1   8      874.92      837.57     25.70 o 
   5   1   8     3947.05     3723.75     52.49 o 
   6   1   8       24.48       28.17      8.58 o 
   7   1   8        2.50       10.15      9.20 o 
   8   1   8       17.98        1.69     11.36 o 
   9   1   8      123.77      128.05     25.09 o 
  10   1   8        8.20        0.13     14.86 o 
  11   1   8       12.00       21.43     15.06 o 
 -11   2   8       19.56       -0.44     12.39 o 
 -10   2   8      250.12      215.73     18.00 o 
  -9   2   8       21.87       11.81     11.42 o 
  -8   2   8        0.07        3.14      8.48 o 
  -7   2   8       13.05        6.94      8.97 o 
  -6   2   8      108.84       98.43      8.46 o 
  -5   2   8       21.72       19.76      6.72 o 
  -4   2   8       11.20       19.00      6.78 o 
  -3   2   8     1249.61     1267.77     22.32 o 
  -2   2   8       56.65       57.80      8.94 o 
  -1   2   8       41.94       48.41      6.66 o 
   0   2   8      537.87      545.20     12.54 o 
   1   2   8      262.44      271.04     10.40 o 
   2   2   8       65.78       69.56      8.43 o 
   3   2   8      113.89      117.49      8.11 o 
   4   2   8      908.05      884.43     22.52 o 
   5   2   8      241.42      212.93     11.87 o 
   6   2   8       29.87       28.71      8.77 o 
   7   2   8        5.41      -10.24      8.67 o 
   8   2   8        2.00        5.24     10.21 o 
   9   2   8       26.41       25.49     13.89 o 
  10   2   8        1.32       13.35     13.95 o 
  11   2   8      103.15      114.75     22.37 o 
 -11   3   8       20.75       29.24     13.56 o 
 -10   3   8       69.45       50.52     13.10 o 
  -9   3   8      118.48      107.47     13.98 o 
  -8   3   8      278.66      276.37     14.61 o 
  -7   3   8      148.63      163.84     11.68 o 
  -6   3   8        0.00       22.75      8.23 o 
  -5   3   8       57.77       67.51      9.62 o 
  -4   3   8       94.28      106.22      8.80 o 
  -3   3   8      729.28      747.46     16.27 o 
  -2   3   8      666.76      671.68     21.73 o 
  -1   3   8       42.48       51.73      6.64 o 
   0   3   8       41.48       48.08      6.91 o 
   1   3   8      240.94      260.17      9.42 o 
   2   3   8      106.18       93.13      8.44 o 
   3   3   8       39.54       38.21      6.60 o 
   4   3   8       82.98       86.21      8.85 o 
   5   3   8      437.00      441.57     14.77 o 
   6   3   8        7.97       15.85      9.98 o 
   7   3   8       21.00        5.21      9.65 o 
   8   3   8        2.29       -4.11     11.72 o 
   9   3   8        0.25        0.58     14.38 o 
  10   3   8       91.54      119.83     26.07 o 
  11   3   8        2.41       13.94     17.31 o 
 -11   4   8        0.02       34.10     13.61 o 
 -10   4   8      256.87      247.59     19.06 o 
  -9   4   8       38.96       36.08     11.56 o 
  -8   4   8       81.64       92.98     13.78 o 
  -7   4   8        7.88       18.35      9.11 o 
  -6   4   8      399.25      395.58     22.60 o 
  -5   4   8       41.01       48.25      7.99 o 
  -4   4   8      475.05      447.30     13.00 o 
  -3   4   8      486.56      518.87     12.81 o 
  -2   4   8        2.21        0.65      6.20 o 
  -1   4   8        2.59        7.30      5.81 o 
   0   4   8        0.00       -3.81      5.45 o 
   1   4   8     1051.82     1008.68     16.82 o 
   2   4   8       21.82       15.52      6.46 o 
   3   4   8       13.82        9.05      6.02 o 
   4   4   8      102.32       83.13      8.70 o 
   5   4   8      216.73      210.46     19.23 o 
   6   4   8        6.39       19.85      8.40 o 
   7   4   8      115.35       96.75     15.88 o 
   8   4   8       54.25       43.28     17.74 o 
   9   4   8        6.42       13.73     13.42 o 
  10   4   8      176.33      161.87     23.33 o 
  11   4   8      708.90      851.37     43.05 o 
 -11   5   8        0.33        5.59     14.43 o 
 -10   5   8        5.04       19.87     11.97 o 
  -9   5   8       53.71       50.41     11.99 o 
  -8   5   8        5.17       14.80      9.86 o 
  -7   5   8        0.06      -10.64      9.05 o 
  -6   5   8        7.24       14.33      8.78 o 
  -5   5   8       74.89       87.12      9.18 o 
  -4   5   8        2.01        6.22      6.24 o 
  -3   5   8       15.43       14.52      7.25 o 
  -2   5   8      292.40      291.76     11.27 o 
  -1   5   8       31.20       45.41      8.15 o 
   0   5   8        4.61       12.74      6.87 o 
   1   5   8        0.21        6.50      5.85 o 
   2   5   8      121.32      121.17      8.66 o 
   3   5   8       37.35       37.42      7.64 o 
   4   5   8        3.34        6.79      7.01 o 
   5   5   8      214.24      172.85     12.35 o 
   6   5   8      131.16      125.37     13.40 o 
   7   5   8        0.43        0.67      9.44 o 
   8   5   8        1.50      -13.12      9.96 o 
   9   5   8       54.72       90.72     16.86 o 
  10   5   8       92.78      114.43     22.20 o 
  11   5   8       18.90       16.85     19.60 o 
 -11   6   8       10.59       14.74     14.69 o 
 -10   6   8       39.97       38.35     12.85 o 
  -9   6   8       10.21       20.04     11.83 o 
  -8   6   8        1.89       17.47     10.64 o 
  -7   6   8       11.82        8.13     10.07 o 
  -6   6   8      129.60       86.36     12.41 o 
  -5   6   8       20.63       20.08      8.48 o 
  -4   6   8        7.48       20.12      7.75 o 
  -3   6   8        4.68       24.76      7.93 o 
  -2   6   8        0.67       11.24      7.08 o 
  -1   6   8      106.42      106.54      9.17 o 
   0   6   8       59.17       61.85      8.20 o 
   1   6   8      334.35      342.30     12.32 o 
   2   6   8       34.55       50.93     10.79 o 
   3   6   8       72.22       60.87      8.77 o 
   4   6   8      265.47      233.66     13.02 o 
   5   6   8       26.18       14.17     11.86 o 
   6   6   8        7.09       -0.18      8.84 o 
   7   6   8        1.06       10.23     10.91 o 
   8   6   8       56.25       54.63     15.12 o 
   9   6   8       16.57       25.97     13.81 o 
  10   6   8       33.38       26.80     15.66 o 
 -10   7   8        2.09       -2.06     12.80 o 
  -9   7   8       37.49       23.61     12.83 o 
  -8   7   8        6.28       13.78     11.30 o 
  -7   7   8       14.41       15.30     10.56 o 
  -6   7   8       28.97       25.57      9.89 o 
  -5   7   8       51.02       29.03      9.58 o 
  -4   7   8        2.73       -4.02      8.75 o 
  -3   7   8       18.86       33.05     10.43 o 
  -2   7   8      100.88      109.20      9.03 o 
  -1   7   8      164.82      186.64     11.04 o 
   0   7   8       56.53       56.71      8.38 o 
   1   7   8       94.26      116.46     10.47 o 
   2   7   8        2.78        4.90      8.31 o 
   3   7   8        8.27       36.75      9.46 o 
   4   7   8      159.94      193.87     14.40 o 
   5   7   8        2.39        9.51      9.41 o 
   6   7   8      519.42      483.23     25.36 o 
   7   7   8        0.51       -2.79     11.54 o 
   8   7   8       58.25       44.10     14.57 o 
   9   7   8      159.03      143.25     19.98 o 
  10   7   8       92.16       63.46     19.95 o 
 -10   8   8       10.47       31.41     14.11 o 
  -9   8   8       43.44       51.24     15.07 o 
  -8   8   8       48.97       70.34     13.85 o 
  -7   8   8       31.33       19.34     11.81 o 
  -6   8   8        0.05       12.24     12.39 o 
  -5   8   8       15.12       18.76     11.40 o 
  -4   8   8       26.99       20.67      9.16 o 
  -3   8   8      355.52      370.78     15.19 o 
  -2   8   8       60.26       48.99      9.63 o 
  -1   8   8       90.09       94.82     10.54 o 
   0   8   8       10.72        6.09      7.88 o 
   1   8   8       28.16       36.96      9.22 o 
   2   8   8       50.03       48.93     10.03 o 
   3   8   8      159.65      159.08     16.05 o 
   4   8   8       43.97       62.84     12.58 o 
   5   8   8       41.16       32.68     13.19 o 
   6   8   8        6.66       -1.12     10.49 o 
   7   8   8       24.40       11.06     12.42 o 
   8   8   8       32.78       23.08     14.29 o 
   9   8   8       29.33       18.04     16.15 o 
  10   8   8       90.52       84.10     35.79 o 
  -9   9   8       14.56       20.66     13.64 o 
  -8   9   8       26.47       50.88     14.64 o 
  -7   9   8        6.49       25.72     12.65 o 
  -6   9   8        1.33       12.53     12.16 o 
  -5   9   8      144.83      138.34     19.46 o 
  -4   9   8      382.58      441.59     33.85 o 
  -3   9   8     1005.49     1009.87     22.63 o 
  -2   9   8       87.50       84.35     10.20 o 
  -1   9   8      155.16      172.90     13.81 o 
   0   9   8      264.08      268.60     15.25 o 
   1   9   8       10.16       13.68      9.33 o 
   2   9   8       82.63       86.36     14.29 o 
   3   9   8      108.24       88.13     18.61 o 
   4   9   8       89.71      103.61     15.31 o 
   5   9   8       48.84       64.28     16.91 o 
   6   9   8      168.85      101.03     19.94 o 
   7   9   8        4.92       12.02     20.97 o 
   8   9   8        1.19       15.37     14.35 o 
   9   9   8      278.08      295.05     29.39 o 
  -8  10   8       68.18       88.24     17.14 o 
  -7  10   8        3.63       29.52     13.81 o 
  -6  10   8       16.02        5.77     16.97 o 
  -5  10   8        1.81       22.35     12.62 o 
  -4  10   8       20.72       40.55     11.78 o 
  -3  10   8      296.82      331.94     19.43 o 
  -2  10   8        2.68       -3.80      9.51 o 
  -1  10   8       20.93       17.20     10.16 o 
   0  10   8      280.36      282.97     16.91 o 
   1  10   8        0.37        9.60     10.20 o 
   2  10   8       43.98       26.11     15.08 o 
   3  10   8       83.74       76.93     16.12 o 
   4  10   8       12.24       19.62     12.77 o 
   5  10   8       19.77       32.37     19.55 o 
   6  10   8       53.09       51.86     22.00 o 
   7  10   8       61.56       50.22     20.27 o 
   8  10   8       16.62       27.07     46.48 o 
  -7  11   8        1.34       10.96     14.02 o 
  -6  11   8      149.68      172.79     19.17 o 
  -5  11   8        0.10       -4.07     13.47 o 
  -4  11   8       32.90       40.45     12.98 o 
  -3  11   8      228.99      226.51     17.92 o 
  -2  11   8      411.84      436.90     22.11 o 
  -1  11   8       40.68       39.87     14.23 o 
   0  11   8      100.35      134.06     16.26 o 
   1  11   8       35.79       40.19     14.48 o 
   2  11   8        7.49       15.63     12.78 o 
   3  11   8        7.25        5.13     16.19 o 
   4  11   8       16.30        6.65     19.88 o 
   5  11   8      173.28      183.85     22.96 o 
   6  11   8      216.14      229.59     25.16 o 
   7  11   8        2.01       -3.38     26.81 o 
  -6  12   8        3.10       25.23     16.37 o 
  -5  12   8        5.87       19.97     14.94 o 
  -4  12   8        0.12       12.97     13.41 o 
  -3  12   8     1087.45     1068.01     31.84 o 
  -2  12   8      224.82      244.95     19.08 o 
  -1  12   8      291.15      318.19     27.29 o 
   0  12   8      219.93      255.76     19.90 o 
   1  12   8       81.62      126.09     19.96 o 
   2  12   8       24.28       11.85     13.72 o 
   3  12   8       46.90       85.17     16.34 o 
   4  12   8       64.93       47.72     17.31 o 
   5  12   8       18.55       -5.50     15.86 o 
   6  12   8        2.48       12.99     18.44 o 
  -5  13   8      173.46      143.12     24.06 o 
  -4  13   8        0.42       -0.14     13.40 o 
  -3  13   8      319.50      368.14     24.51 o 
  -2  13   8      118.61      134.66     17.42 o 
  -1  13   8       40.61       58.15     15.31 o 
   0  13   8       36.19       61.38     15.08 o 
   1  13   8        7.54        5.76     15.23 o 
   2  13   8        8.49        1.21     15.41 o 
   3  13   8        1.55        4.54     14.88 o 
   4  13   8      118.50       95.26     21.55 o 
   5  13   8      465.11      561.46     57.35 o 
  -3  14   8        7.26       15.66     14.75 o 
  -2  14   8        4.74       24.84     14.65 o 
  -1  14   8        0.35       11.82     13.69 o 
   0  14   8       36.20       43.44     14.76 o 
   1  14   8        0.64        9.87     15.91 o 
   2  14   8        1.23       21.25     16.06 o 
   3  14   8      286.64      362.22     28.97 o 
 -10   1   9        1.48       13.67     13.06 o 
  -9   1   9      159.34      142.72     15.66 o 
  -8   1   9       28.77       36.55     10.91 o 
  -7   1   9        0.41        3.28      8.06 o 
  -6   1   9       40.70       40.13      7.87 o 
  -5   1   9       88.96       84.65     10.15 o 
  -4   1   9      666.58      677.89     27.69 o 
  -3   1   9       15.35       15.20      7.55 o 
  -2   1   9       68.90       63.95      8.05 o 
  -1   1   9       66.39       80.13      8.02 o 
   0   1   9       99.00       99.62      8.14 o 
   1   1   9      331.03      368.98     12.37 o 
   2   1   9        0.48        8.67      7.74 o 
   3   1   9       27.87       31.59     10.81 o 
   4   1   9      183.75      173.65     15.58 o 
   5   1   9       18.22       17.45      9.75 o 
   6   1   9        4.34       -8.59     10.94 o 
   7   1   9       94.14       85.90     14.63 o 
   8   1   9      288.59      318.19     22.07 o 
   9   1   9       72.38       94.01     17.65 o 
  10   1   9        0.00        5.76     14.34 o 
 -10   2   9      234.85      203.72     18.53 o 
  -9   2   9       85.51       46.48     12.70 o 
  -8   2   9        0.05       -0.53      9.45 o 
  -7   2   9        5.82       -4.72      8.43 o 
  -6   2   9       93.80       90.75      9.03 o 
  -5   2   9       33.98       21.29      9.19 o 
  -4   2   9        5.41        8.60      6.85 o 
  -3   2   9      200.20      203.66     11.51 o 
  -2   2   9       35.72       36.91      7.45 o 
  -1   2   9        0.23       13.54      6.50 o 
   0   2   9        0.27        5.44      6.37 o 
   1   2   9        0.63       12.31      6.77 o 
   2   2   9      483.51      483.97     14.92 o 
   3   2   9     1189.99     1202.51     25.36 o 
   4   2   9      382.40      381.53     16.73 o 
   5   2   9      126.97      108.81     10.79 o 
   6   2   9        2.65       -7.21      9.24 o 
   7   2   9        0.05       -4.74     11.09 o 
   8   2   9       19.10       22.37     13.32 o 
   9   2   9      190.48      203.61     23.27 o 
  10   2   9       94.31      108.91     21.90 o 
 -10   3   9        4.07       21.39     12.70 o 
  -9   3   9        1.32        4.00     10.58 o 
  -8   3   9       14.05       30.65     12.41 o 
  -7   3   9        6.10        3.17      8.93 o 
  -6   3   9        1.90       10.76      8.74 o 
  -5   3   9        7.01       16.32      9.08 o 
  -4   3   9      179.66      188.62     10.93 o 
  -3   3   9       68.81       61.67      8.29 o 
  -2   3   9       99.79      111.36     10.00 o 
  -1   3   9      135.39      146.08     10.07 o 
   0   3   9       74.49       58.46      8.30 o 
   1   3   9        6.34       16.66      7.67 o 
   2   3   9       19.62       15.66      7.92 o 
   3   3   9       12.09       34.46     11.37 o 
   4   3   9       35.21       34.47      8.46 o 
   5   3   9        7.59        9.79      8.68 o 
   6   3   9        8.68       18.93     12.18 o 
   7   3   9      123.48      155.83     19.09 o 
   8   3   9        2.00       11.16     12.76 o 
   9   3   9        1.55       16.43     16.30 o 
  10   3   9       10.10       23.48     17.63 o 
 -10   4   9       28.98       49.57     14.53 o 
  -9   4   9       80.41       60.30     13.28 o 
  -8   4   9        0.72        7.91     10.29 o 
  -7   4   9        7.04        9.79      9.18 o 
  -6   4   9        4.28        5.09     12.52 o 
  -5   4   9       72.28       62.88     10.11 o 
  -4   4   9      719.04      688.35     19.67 o 
  -3   4   9       97.92       79.62      9.35 o 
  -2   4   9      140.06      137.65      9.69 o 
  -1   4   9       16.78       30.65      9.26 o 
   0   4   9       72.04       57.48      9.87 o 
   1   4   9        2.18        3.66      8.35 o 
   2   4   9       31.35       45.77     11.50 o 
   3   4   9       13.24       15.53      7.49 o 
   4   4   9       93.64       90.98     11.36 o 
   5   4   9        1.06       -4.51      8.33 o 
   6   4   9       57.51       47.93     13.89 o 
   7   4   9       17.84       27.04     12.17 o 
   8   4   9       24.33        8.76     11.97 o 
   9   4   9       34.34       23.86     18.86 o 
  10   4   9      288.92      369.04     32.56 o 
 -10   5   9       50.11       33.96     14.60 o 
  -9   5   9        8.28       18.11     12.28 o 
  -8   5   9       64.56       74.95     12.72 o 
  -7   5   9       13.48       15.12     10.91 o 
  -6   5   9       11.16       18.69      9.89 o 
  -5   5   9        9.77       26.80      9.40 o 
  -4   5   9       22.52       14.14     10.97 o 
  -3   5   9      214.00      232.93     13.22 o 
  -2   5   9        1.67        5.72      6.98 o 
  -1   5   9       55.55       75.27      9.93 o 
   0   5   9        8.13       19.64      7.29 o 
   1   5   9       32.96       29.67      8.69 o 
   2   5   9       42.58       38.14      7.97 o 
   3   5   9        0.93       10.56      8.55 o 
   4   5   9       11.05       23.80      8.94 o 
   5   5   9        2.84        2.48      9.21 o 
   6   5   9       78.14       64.24     13.39 o 
   7   5   9       91.42       72.44     13.72 o 
   8   5   9        0.02        1.05     10.90 o 
   9   5   9        6.13        3.41     13.62 o 
  -9   6   9       11.44       27.90     12.93 o 
  -8   6   9        3.16        0.63     11.08 o 
  -7   6   9       11.81       22.02     12.03 o 
  -6   6   9        1.82       -5.10      9.65 o 
  -5   6   9        0.27        2.69      9.38 o 
  -4   6   9      164.29      123.11     11.14 o 
  -3   6   9       18.91       24.26      8.61 o 
  -2   6   9        2.06       -6.33      7.37 o 
  -1   6   9       24.99       27.86      7.91 o 
   0   6   9       30.12       46.13      8.39 o 
   1   6   9       66.55       82.27      9.25 o 
   2   6   9        5.55       16.66      8.80 o 
   3   6   9      782.52      691.88     21.28 o 
   4   6   9       56.05       49.78     10.62 o 
   5   6   9       67.40       34.93     11.09 o 
   6   6   9       71.27       48.88     13.29 o 
   7   6   9       77.78      105.28     15.99 o 
   8   6   9       40.47       52.24     18.83 o 
   9   6   9        1.28       12.13     13.73 o 
  -9   7   9       87.95       63.16     14.85 o 
  -8   7   9        0.30       10.30     11.81 o 
  -7   7   9       14.14       28.77     12.12 o 
  -6   7   9        6.21       24.00     11.19 o 
  -5   7   9       19.27       17.92     10.31 o 
  -4   7   9       41.10       31.50      9.84 o 
  -3   7   9        0.17        8.78      7.88 o 
  -2   7   9        4.17       14.53      8.02 o 
  -1   7   9        7.09       22.50      8.44 o 
   0   7   9       10.37       13.55      7.54 o 
   1   7   9        3.18       -4.01     10.24 o 
   2   7   9      288.01      294.69     18.81 o 
   3   7   9      109.20       95.95     15.16 o 
   4   7   9      547.17      466.69     20.60 o 
   5   7   9       93.25       66.29     13.59 o 
   6   7   9       18.78       -2.13     11.22 o 
   7   7   9       52.41        6.47     12.71 o 
   8   7   9        1.86       12.56     12.54 o 
   9   7   9       25.14        4.52     15.76 o 
  -8   8   9       19.08       26.94     12.84 o 
  -7   8   9       10.75       29.71     12.51 o 
  -6   8   9        1.54        3.54     11.40 o 
  -5   8   9        0.00        9.18     14.29 o 
  -4   8   9      389.89      372.98     20.50 o 
  -3   8   9       24.90       19.71      9.52 o 
  -2   8   9       58.79       49.98     12.27 o 
  -1   8   9       30.83       28.58      9.07 o 
   0   8   9        2.21       -4.30      7.89 o 
   1   8   9      122.30      129.59     15.85 o 
   2   8   9      505.12      516.30     26.14 o 
   3   8   9      970.14      799.95     31.54 o 
   4   8   9       37.99       23.04     12.56 o 
   5   8   9        9.95        1.31     13.65 o 
   6   8   9       11.41       37.70     13.79 o 
   7   8   9       39.01       43.25     18.89 o 
   8   8   9        1.56        4.99     14.72 o 
  -7   9   9       21.38       26.35     13.45 o 
  -6   9   9        0.47       -7.95     11.85 o 
  -5   9   9      131.02      122.35     16.15 o 
  -4   9   9       48.22       56.69     11.89 o 
  -3   9   9      559.48      602.29     32.42 o 
  -2   9   9       77.94       60.23     11.91 o 
  -1   9   9        9.51        0.67      9.84 o 
   0   9   9        8.15        4.65      9.53 o 
   1   9   9       43.66       49.05     12.23 o 
   2   9   9       49.48       55.20     14.18 o 
   3   9   9       74.46       82.27     29.37 o 
   4   9   9       13.91        8.77     12.88 o 
   5   9   9        1.88       -6.77     13.67 o 
   6   9   9       44.15       41.08     21.70 o 
   7   9   9        5.28        6.07     20.45 o 
  -7  10   9       29.96       22.89     14.20 o 
  -6  10   9        0.40        4.93     12.49 o 
  -5  10   9      782.65      751.56     43.04 o 
  -4  10   9     2622.52     2617.34     91.80 o 
  -3  10   9        0.27       14.12     12.54 o 
  -2  10   9        0.07       -7.94     12.26 o 
  -1  10   9      152.98      155.40     15.62 o 
   0  10   9        0.76        7.04     10.62 o 
   1  10   9       22.81       14.22     12.89 o 
   2  10   9       45.31       41.47     14.05 o 
   3  10   9       35.58       45.92     14.20 o 
   4  10   9      138.34      174.48     21.16 o 
   5  10   9       71.85       65.22     28.13 o 
   6  10   9       14.29        7.48     16.88 o 
  -5  11   9      330.41      297.37     31.54 o 
  -4  11   9      359.77      379.77     25.51 o 
  -3  11   9      761.47      827.86     29.90 o 
  -2  11   9       14.29       31.26     13.79 o 
  -1  11   9      153.57      171.52     16.98 o 
   0  11   9       14.48        9.42     13.81 o 
   1  11   9      269.52      281.01     24.68 o 
   2  11   9        0.05        8.30     14.58 o 
   3  11   9      104.44      114.91     17.50 o 
   4  11   9        2.29       22.07     15.43 o 
   5  11   9        0.58       24.04     32.93 o 
  -4  12   9       33.75       56.39     15.49 o 
  -3  12   9      102.34       76.97     17.02 o 
  -2  12   9       77.09       66.29     15.57 o 
  -1  12   9       24.94       20.24     13.88 o 
   0  12   9       16.47       10.41     14.77 o 
   1  12   9        1.78       15.04     14.50 o 
   2  12   9        3.05       15.51     27.13 o 
   3  12   9      266.73      328.19     26.53 o 
   4  12   9       54.33       51.22     23.39 o 
  -1  13   9       56.49       40.36     16.01 o 
   0  13   9       20.08       30.98     17.47 o 
   1  13   9       26.43       44.24     19.12 o 
  -9   0  10      103.63      107.51     24.13 o 
  -8   0  10       58.15       49.06     27.17 o 
  -7   0  10        3.15      -18.53     14.74 o 
  -6   0  10       39.76       44.47     16.28 o 
  -5   0  10       30.14       10.07     13.75 o 
  -4   0  10       71.48       61.47     20.49 o 
  -3   0  10       10.50       21.64     16.62 o 
  -2   0  10      205.58      225.40     17.92 o 
  -1   0  10      107.83       96.73     14.54 o 
   0   0  10        6.53       -3.62     10.99 o 
   1   0  10     1610.04     1769.56     52.75 o 
   2   0  10     6308.82     6933.09    129.43 o 
   3   0  10      682.62      701.56     44.83 o 
   4   0  10      173.79      116.48     27.56 o 
   5   0  10       29.36        4.19     32.80 o 
   6   0  10       73.15       68.03     17.98 o 
   7   0  10       56.09       34.29     18.79 o 
   8   0  10        1.53        5.14     35.43 o 
   9   0  10        2.80        0.48     26.05 o 
  -9   1  10        1.73        5.14     11.57 o 
  -8   1  10        0.00        8.00     10.32 o 
  -7   1  10       12.62       16.10     10.29 o 
  -6   1  10       17.39        5.50      9.19 o 
  -5   1  10        6.36       -2.90      8.08 o 
  -4   1  10        6.40       -5.70     12.72 o 
  -3   1  10        0.18        0.70     10.25 o 
  -2   1  10        4.75        8.99      8.33 o 
  -1   1  10        0.80       16.46      8.58 o 
   0   1  10       95.74      111.97      9.84 o 
   1   1  10      664.54      677.28     22.61 o 
   2   1  10      267.09      284.97     19.24 o 
   3   1  10      508.53      505.92     24.49 o 
   4   1  10      256.47      261.71     26.77 o 
   5   1  10        3.78       -8.10     13.05 o 
   6   1  10       12.07        6.73     11.03 o 
   7   1  10       70.71       63.08     28.07 o 
   8   1  10       20.29       23.15     14.48 o 
   9   1  10        0.57        3.77     15.02 o 
  -9   2  10       13.09       29.68     12.41 o 
  -8   2  10        4.03       26.69     11.47 o 
  -7   2  10       73.80       67.34     15.69 o 
  -6   2  10       67.46       51.55     17.03 o 
  -5   2  10      367.01      355.23     17.91 o 
  -4   2  10        1.72        9.94      9.32 o 
  -3   2  10       77.99      110.30     15.01 o 
  -2   2  10       53.56       29.02     11.30 o 
  -1   2  10        3.89       13.90      8.66 o 
   0   2  10        0.01        4.35      8.83 o 
   1   2  10      242.50      251.91     14.11 o 
   2   2  10      665.49      655.30     20.76 o 
   3   2  10       21.50       17.44     24.51 o 
   4   2  10        2.97      -45.75     28.05 o 
   5   2  10        0.22        4.32      9.17 o 
   6   2  10       27.80       28.34     12.82 o 
   7   2  10       10.13      -11.06     21.62 o 
   8   2  10       10.44       10.17     30.60 o 
   9   2  10      524.40      601.70     49.72 o 
  -8   3  10        0.00       13.16     16.74 o 
  -7   3  10       25.08       14.90     11.01 o 
  -6   3  10      108.65      117.09     16.95 o 
  -5   3  10       56.03       48.68     10.93 o 
  -4   3  10       34.14       35.67      9.46 o 
  -3   3  10       91.80       85.51     14.78 o 
  -2   3  10       16.68       12.99     11.55 o 
  -1   3  10      104.73      107.42     13.06 o 
   0   3  10        0.43        8.65      9.88 o 
   1   3  10        4.47        0.78     10.32 o 
   2   3  10       27.05       25.72     14.18 o 
   3   3  10       32.60       77.15     28.91 o 
   4   3  10       47.78       31.95     27.26 o 
   5   3  10       16.97       -4.12      9.54 o 
   6   3  10        1.49       20.24     13.41 o 
   7   3  10        7.41       21.84     11.78 o 
   8   3  10      119.31      100.53     19.39 o 
  -8   4  10       13.22       25.22     11.36 o 
  -7   4  10       69.08       72.15     12.67 o 
  -6   4  10      211.50      177.80     15.96 o 
  -5   4  10      273.96      222.74     14.78 o 
  -4   4  10        0.66       13.76     10.17 o 
  -3   4  10       32.92       24.51      9.90 o 
  -2   4  10        0.40       13.10     10.60 o 
  -1   4  10      195.86      192.62     15.00 o 
   0   4  10        2.43        8.40     11.11 o 
   1   4  10        6.20        3.77     12.25 o 
   2   4  10      216.47      227.85     27.28 o 
   3   4  10        0.03        1.38     26.90 o 
   4   4  10       12.61       16.52     11.41 o 
   5   4  10       78.84       59.95     11.29 o 
   6   4  10      126.21      119.75     14.86 o 
   7   4  10        5.89        8.80     11.79 o 
   8   4  10      269.78      284.89     22.09 o 
  -8   5  10       37.40       32.96     12.15 o 
  -7   5  10        0.51        5.26     10.21 o 
  -6   5  10        0.73       19.04     11.16 o 
  -5   5  10       47.10       37.08     11.62 o 
  -4   5  10       76.66       67.67     11.21 o 
  -3   5  10       28.60       29.15      9.38 o 
  -2   5  10      189.26      167.80     12.56 o 
  -1   5  10        4.79       22.90     11.40 o 
   0   5  10       10.52        4.94     10.03 o 
   1   5  10       13.40       14.02     15.87 o 
   2   5  10       11.49       -9.94     10.88 o 
   3   5  10        4.92       18.99     30.08 o 
   4   5  10        0.59        1.49     13.62 o 
   5   5  10       13.26       12.67     11.00 o 
   6   5  10        0.05      -12.73      9.79 o 
   7   5  10       93.06       71.39     14.69 o 
   8   5  10      207.17      219.86     21.93 o 
  -7   6  10      104.60      107.40     15.61 o 
  -6   6  10       27.15       43.78     13.65 o 
  -5   6  10       28.85       55.90     13.53 o 
  -4   6  10        1.06       23.74     11.37 o 
  -3   6  10       23.43       33.48      9.80 o 
  -2   6  10       81.05       86.06     10.84 o 
  -1   6  10       30.07       16.61      9.33 o 
   0   6  10        1.04        9.76     13.82 o 
   1   6  10      113.31       88.73     14.59 o 
   2   6  10      219.28      212.85     20.10 o 
   3   6  10       32.02       37.94     10.47 o 
   4   6  10       10.79       -0.60     12.86 o 
   5   6  10        1.47       -1.43     10.92 o 
   6   6  10      141.73      110.28     19.33 o 
   7   6  10        1.45       23.28     13.65 o 
  -7   7  10        1.38        7.14     12.36 o 
  -6   7  10       61.62       35.55     14.55 o 
  -5   7  10       26.27       18.57     12.12 o 
  -4   7  10       52.68       54.43     12.04 o 
  -3   7  10       32.16       29.24     10.06 o 
  -2   7  10       55.17       71.61     13.73 o 
  -1   7  10        0.11       -0.10      9.52 o 
   0   7  10       24.63       21.54      9.12 o 
   1   7  10       86.33      113.42     17.91 o 
   2   7  10       10.18       18.65     12.29 o 
   3   7  10       60.99       66.37     13.25 o 
   4   7  10      114.31       92.51     33.11 o 
   5   7  10       41.75       31.18     13.40 o 
   6   7  10       80.83       52.61     14.27 o 
   7   7  10        0.10       13.33     18.25 o 
  -6   8  10       48.88       25.98     18.21 o 
  -5   8  10       78.68       72.09     14.53 o 
  -4   8  10        5.17       12.82     12.59 o 
  -3   8  10        4.02       11.41     10.73 o 
  -2   8  10        7.80        2.59     10.18 o 
  -1   8  10        0.00       -5.41      9.44 o 
   0   8  10       44.84       53.21     12.86 o 
   1   8  10       66.77       82.56     14.76 o 
   2   8  10       94.97      118.07     16.18 o 
   3   8  10      138.47      167.34     17.53 o 
   4   8  10        1.03      -17.84     15.65 o 
   5   8  10        4.16      -28.80     14.40 o 
   6   8  10        5.30       -5.05     15.78 o 
  -5   9  10      643.07      649.99     54.01 o 
  -4   9  10       18.81       33.45     12.48 o 
  -3   9  10       25.35       26.22     11.96 o 
  -2   9  10       24.44       13.86     11.17 o 
  -1   9  10        0.75       20.24     11.60 o 
   0   9  10       54.41       59.13     14.70 o 
   1   9  10       22.04       37.67     15.22 o 
   2   9  10       53.84       32.75     14.94 o 
   3   9  10        6.76       15.41     13.34 o 
   4   9  10        5.63      -13.47     15.92 o 
   5   9  10       13.32       23.42     17.44 o 
  -4  10  10        1.35       24.37     12.58 o 
  -3  10  10       36.49       53.29     14.52 o 
  -2  10  10       16.62       12.16     13.21 o 
  -1  10  10       35.76       30.81     13.16 o 
   0  10  10        0.29       11.81     13.02 o 
   1  10  10       33.13       39.56     15.68 o 
   2  10  10        9.08       17.47     14.65 o 
   3  10  10        0.37        8.01     14.51 o 
   4  10  10       38.65       40.69     16.03 o 
  -2  11  10      116.79      104.56     17.04 o 
  -1  11  10       24.61       28.75     15.90 o 
   0  11  10        3.59       10.70     24.89 o 
   1  11  10        9.98       18.90     16.52 o 
  -7   1  11      229.27      217.85     17.45 o 
  -6   1  11      137.51      114.50     18.37 o 
  -5   1  11       15.26       32.88     12.84 o 
  -4   1  11       83.81       79.06     19.77 o 
  -3   1  11       28.05       48.26     14.01 o 
  -2   1  11       10.74       -8.23     11.13 o 
  -1   1  11        0.10       13.49     11.43 o 
   0   1  11      104.33      111.40     13.96 o 
   1   1  11      320.57      398.40     26.43 o 
   2   1  11       36.12       86.77     23.13 o 
   3   1  11        0.00       -7.06     23.72 o 
   4   1  11       18.47        2.21     34.32 o 
   5   1  11        9.19       64.92     40.99 o 
   6   1  11      217.34      185.36     32.66 o 
   7   1  11        3.71       -9.65     14.21 o 
  -7   2  11       83.88       85.81     13.66 o 
  -6   2  11       14.59       25.89     11.03 o 
  -5   2  11       24.87       25.14     13.01 o 
  -4   2  11        1.56       11.26     13.83 o 
  -3   2  11        2.33        7.22     12.68 o 
  -2   2  11       20.52       28.67     13.71 o 
  -1   2  11       69.96       37.94     14.25 o 
   0   2  11      111.06      129.11     16.36 o 
   1   2  11      957.50     1038.62     69.91 o 
   2   2  11       55.76       62.23     26.20 o 
   3   2  11       19.28       12.55     24.38 o 
   4   2  11        0.39      -25.64     34.64 o 
   5   2  11       18.41       12.64     16.70 o 
   6   2  11        3.79        8.02     10.88 o 
  -6   3  11      172.98      170.62     17.72 o 
  -5   3  11        0.68       27.25     10.84 o 
  -4   3  11       61.15       56.66     17.23 o 
  -3   3  11        0.41      -18.26     12.97 o 
  -2   3  11        0.47       32.82     13.62 o 
  -1   3  11      209.02      237.01     19.40 o 
   0   3  11       41.21       48.55     14.65 o 
   1   3  11       11.93        5.41     15.38 o 
   2   3  11        0.80       -0.37     24.30 o 
   3   3  11      107.14       25.07     29.07 o 
   4   3  11        0.18      -61.03     35.33 o 
   5   3  11       33.27       25.14     39.26 o 
   6   3  11        0.00        4.61     12.43 o 
  -6   4  11      226.45      162.45     16.72 o 
  -5   4  11        8.89       11.73     11.44 o 
  -4   4  11        0.50       23.70      9.80 o 
  -3   4  11        0.18       14.03     12.82 o 
  -2   4  11       68.12       71.17     15.56 o 
  -1   4  11        2.37       13.23     14.02 o 
   0   4  11       32.10       24.22     16.74 o 
   1   4  11       28.93       47.52     17.65 o 
   2   4  11        2.38      -32.59     24.13 o 
   3   4  11        0.01        6.02     23.84 o 
   4   4  11      121.35       90.54     21.58 o 
   5   4  11       18.55       26.75     14.95 o 
   6   4  11       10.90       14.10     15.92 o 
  -5   5  11       22.11       13.76     14.14 o 
  -4   5  11        2.97        2.08     10.25 o 
  -3   5  11        3.74        7.39      8.91 o 
  -2   5  11       21.07       19.38     15.53 o 
  -1   5  11       19.53       61.15     15.82 o 
   0   5  11        0.39       24.64     19.08 o 
   1   5  11        2.66       30.19     16.76 o 
   2   5  11        0.04      -26.72     16.55 o 
   3   5  11      176.83      228.81     37.33 o 
   4   5  11       10.57       30.02     13.44 o 
   5   5  11       12.51       19.91     13.95 o 
  -5   6  11        1.76       30.24     12.41 o 
  -4   6  11      103.75       82.56     13.04 o 
  -3   6  11       18.48       32.36     10.35 o 
  -2   6  11       71.92       58.81     13.35 o 
  -1   6  11        4.01       10.71     14.16 o 
   0   6  11       74.82       61.29     18.74 o 
   1   6  11      408.21      384.11     27.02 o 
   2   6  11       47.66       87.37     25.94 o 
   3   6  11       28.46       43.57     17.84 o 
   4   6  11       36.75       49.72     17.07 o 
   5   6  11       48.47       15.57     12.58 o 
  -4   7  11        0.23        8.51     11.15 o 
  -3   7  11       31.19       42.26     16.56 o 
  -2   7  11        2.73       18.26     10.19 o 
  -1   7  11      115.00      105.37     12.65 o 
   0   7  11      294.02      315.72     21.61 o 
   1   7  11        6.44       -6.37     15.41 o 
   2   7  11       12.57       -1.26     21.85 o 
   3   7  11        8.50       24.43     14.09 o 
   4   7  11       18.66       10.94     13.48 o 
  -2   8  11       34.78       28.24     12.78 o 
  -1   8  11        0.06       12.53     17.71 o 
   0   8  11      163.45      168.47     29.05 o 
   1   8  11      545.75      599.71     26.65 o 
   2   8  11        3.37        9.71     14.40 o 
  -3   0  12      192.63      218.56     50.65 o 
  -2   0  12        0.02      -15.44     26.42 o 
  -1   0  12     1341.89     1338.49     56.26 o 
   0   0  12     2167.81     2423.23    101.26 o 
  -3   1  12        2.25       38.77     17.20 o 
  -2   1  12      191.56      212.68     22.49 o 
  -1   1  12      891.99      886.99     35.24 o 
   0   1  12        9.12       33.21     20.86 o 
   1   1  12        3.31      -15.47     29.89 o 
   2   1  12      180.64      174.66     39.74 o 
   3   1  12       11.30       21.72     32.23 o 
  -3   2  12       40.58       68.83     18.90 o 
  -2   2  12        0.86       15.75     15.76 o 
  -1   2  12      106.26      114.14     18.02 o 
   0   2  12      328.48      313.03     34.90 o 
   1   2  12        5.63       24.12     22.75 o 
   2   2  12       18.82       40.01     24.26 o 
   3   2  12       16.68      -31.98     52.63 o 
  -2   3  12       23.75       23.82     16.68 o 
  -1   3  12        1.51       12.71     15.27 o 
   0   3  12        6.72       -8.37     17.63 o 
   1   3  12        5.37       12.55     24.02 o 
   2   3  12       34.14       26.43     26.63 o 
  -1   4  12        9.28       22.57     18.42 o 
   0   4  12       65.69       42.92     19.54 o 
   1   4  12       11.45       16.07     25.52 o 
                                                 
